# Supplementary material for: Genomic and Phenotypic Variability in Neisseria gonorrhoeae Antimicrobial Susceptibility, England
Source: Emerg Infect Dis. 2020 Mar;26(3):505–15. doi: 10.3201/eid2603.190732 (PMC7045833; doi:10.3201/eid2603.190732)
Supplement: Appendix 2 — Metadata on 1,277 novel sequences extracted for a study on genomic and phenotypic variability of antimicrobial-susceptible Neisseria gonorrhoeae, England. [file 19-0732-Techapp-s2.xls]

## Sheet: 19-0732-App2
sample_accession	run_accession	azi_mic	cefixime_mic	ceftriaxone_mic	cipro_mic	sexual_orientation	pen_mic	travel_sexual_partnership	symptom_presence	year	num_partners_past3mth	previous_sti_past12mth_excl_HIV	hiv_status	pena_allele	lineage	ngmast
ERS3797445	ERR3577836	0.06	0.008	0.004	0.03	Heterosexual men	0.125	No	Yes	2013	2+	No	0	penA.22.001	B	2
ERS3797446	ERR3577837	0.125	0.008	0.004	0.03	Heterosexual men	0.125	No	Yes	2013	2+	No	0	penA.14.001	B	645
ERS3797447	ERR3577838	0.06	0.015	0.004	0.03	Heterosexual men	0.25	No	Yes	2013	1	No	0	penA.22.001	B	2
ERS3797476	ERR3578874	0.25	0.008	0.002	0.03	MSM	0.25	No	No	2013	2+	No	0	penA.2.001	A	2992
ERS3797448	ERR3577839	0.03	0.015	0.004	8	Heterosexual men	0.25	No	Yes	2013	1	No	0	penA.9.001	A	10881
ERS3797415	ERR3577806	0.03	0.015	0.008	0.03	Women	0.25	No	Yes	2013	1	Yes	0	penA.1.001	B	51
ERS3797478	ERR3578875	0.25	0.008	0.004	0.03	MSM	0.25	Yes	Yes	2013	1	No	0	penA.2.001	A	2992
ERS3797479	ERR3578876	0.06	0.004	0.002	0.03	MSM	0.25	No	No	2013	2+	Yes	1	penA.14.001	A	8465
ERS3797449	ERR3577840	0.25	0.008	0.004	8	Heterosexual men	>4	No	Yes	2013	1	No	0	penA.2.002	A	4995
ERS3797414	ERR3577807	0.03	0.015	0.008	0.03	Women	0.125	No	Yes	2013	2+	No	0	penA.1.001	B	51
ERS3797452	ERR3578848	0.06	0.008	0.004	0.03	Heterosexual men	0.125	No	Yes	2013	1	Yes	0	penA.1.001	B	239
ERS3797417	ERR3577808	0.03	0.015	0.004	0.03	Women	0.125	No	Yes	2013	1	No	0	penA.1.001	B	51
ERS3797420	ERR3577809	0.03	0.015	0.004	0.03	Women	0.125	No	No	2013	1	Yes	0	penA.1.001	B	51
ERS3797482	ERR3578877	0.25	0.03	0.03	32	MSM	0.5	No	No	2013	1	No	0	penA.44.001	A	2400
ERS3797481	ERR3578878	0.5	0.125	0.03	>=16	MSM	1	No	Yes	2013	2+	No	0	penA.34.001	A	3378
ERS3797522	ERR3578919	0.5	0.125	0.015	>=16	MSM	1	No	Yes	2013	1	No	0	penA.34.001	A	1407
ERS3797451	ERR3578849	0.125	0.015	0.015	0.03	Heterosexual men	>4	No	Yes	2013	1	No	0	penA.19.001	B	-
ERS3797453	ERR3578850	0.25	0.125	0.03	>=16	Heterosexual men	1	No	Yes	2013	2+	No	0	penA.34.001	A	3149
ERS3797419	ERR3577810	0.25	0.125	0.03	>=16	Women	1	No	Yes	2013	1	No	0	penA.34.001	A	3149
ERS3797454	ERR3578851	0.06	0.004	0.004	8	Heterosexual men	>4	No	Yes	2013	2+	Yes	0	penA.2.001	A	-
ERS3797418	ERR3577811	0.125	0.008	0.002	0.03	Women	0.25	No	Yes	2013	1	No	0	penA.45.001	B	384
ERS3797523	ERR3578920	0.125	0.008	0.004	0.03	MSM	0.25	No	Yes	2013	1	No	0	penA.2.001	A	995
ERS3797422	ERR3577812	0.03	0.015	0.004	0.03	Women	0.06	No	Yes	2013	1	Yes	0	penA.1.001	B	51
ERS3797421	ERR3577813	0.03	0.015	0.008	0.03	Women	0.06	No	Yes	2013	2+	Yes	0	penA.1.001	B	51
ERS3797525	ERR3578921	0.25	0.004	0.002	0.03	MSM	0.125	No	No	2013	2+	No	0	penA.2.001	A	2992
ERS3797524	ERR3578922	0.125	0.004	0.002	0.03	MSM	0.125	No	Yes	2013	2+	No	0	penA.2.001	A	25
ERS3797455	ERR3578852	0.125	0.008	0.002	0.03	Heterosexual men	0.25	No	Yes	2013	2+	No	0	penA.45.001	B	384
ERS3797423	ERR3577814	0.06	0.008	0.002	0.03	Women	0.06	No	No	2013	1	No	0	penA.22.001	B	2
ERS3797528	ERR3578923	0.125	0.015	0.015	0.03	MSM	1	No	No	2013	2+	Yes	1	penA.9.001	A	21
ERS3797424	ERR3577815	0.06	0.008	0.004	8	Women	>4	No	Yes	2013	1	No	0	penA.2.001	A	-
ERS3797456	ERR3578853	0.06	0.015	0.004	0.03	Heterosexual men	0.125	No	Yes	2013	2+	No	0	penA.1.001	B	51
ERS3797640	ERR3579034	0.5	0.25	0.03	32	Heterosexual men	1	No	Yes	2013	1	No	0	penA.34.001	A	8953
ERS3797641	ERR3579035	0.5	0.06	0.03	32	Heterosexual men	1	No	Yes	2013	2+	No	0	penA.34.001	A	8953
ERS3797643	ERR3577841	0.25	0.004	0.002	0.03	Heterosexual men	0.125	No	Yes	2013	2+	Yes	0	penA.2.001	A	2992
ERS3797644	ERR3577842	0.25	0.125	0.03	>=16	Women	1	No	No	2013	1	No	0	penA.34.001	A	8953
ERS3797899	ERR3577349	0.03	0.004	0.002	0.03	Women	0.06	No	Yes	2013	2+	No	0	penA.1.003	B	356
ERS3797645	ERR3577843	0.25	0.008	0.015	0.03	MSM	0.25	No	No	2013	2+	Yes	0	penA.2.001	A	2992
ERS3797646	ERR3577844	0.125	0.008	0.015	0.03	MSM	0.125	No	Yes	2013	2+	No	0	penA.2.001	A	2992
ERS3797647	ERR3577845	0.25	0.004	0.002	0.03	MSM	0.125	No	Yes	2013	2+	No	0	penA.2.001	A	2992
ERS1806554	ERR3578204	0.125	0.008	0.004	0.03	MSM	0.25	No	Yes	2013	2+	No	0	penA.2.001	A	1313
ERS3797648	ERR3577846	0.25	0.004	0.002	0.03	MSM	0.25	No	Yes	2013	2+	No	1	penA.2.001	A	2992
ERS3797650	ERR3577847	0.125	0.015	0.008	0.03	MSM	0.25	No	Yes	2013	2+	No	0	penA.2.001	A	1313
ERS3797651	ERR3577848	0.25	0.008	0.004	0.03	MSM	0.25	No	Yes	2013	2+	No	0	penA.2.001	A	2992
ERS3797652	ERR3577849	0.06	0.03	0.015	1	MSM	0.25	No	Yes	2013	2+	No	0	penA.19.001	A	3307
ERS3797653	ERR3577850	0.125	0.015	0.008	0.03	MSM	0.25	No	Yes	2013	2+	No	0	penA.2.001	A	995
ERS3797656	ERR3577851	0.25	0.008	0.008	0.03	MSM	0.25	No	Yes	2013	1	Yes	0	penA.12.001	A	2992
ERS3797654	ERR3577852	0.06	0.015	0.008	0.03	MSM	0.25	No	Yes	2013	2+	Yes	1	penA.22.001	B	292
ERS3797655	ERR3577853	0.125	0.015	0.008	0.03	MSM	0.25	No	No	2013	2+	No	0	penA.22.001	B	292
ERS3797657	ERR3577854	0.125	0.008	0.002	0.03	Women	0.125	No	Yes	2013	2+	No	0	penA.45.001	B	-
ERS3797316	ERR3577746	0.125	0.008	0.004	0.03	MSM	0.25	NA	Yes	2013	NA	No	1	penA.19.001	A	370
ERS3797318	ERR3577747	0.125	0.004	0.004	0.03	MSM	0.125	NA	Yes	2013	NA	Yes	1	penA.2.001	A	1780
ERS3797319	ERR3577748	0.25	0.004	0.002	8	MSM	0.125	NA	NA	2013	NA	Yes	1	penA.2.002	A	4995
ERS3797320	ERR3577749	0.25	0.008	0.002	0.03	MSM	0.125	NA	Yes	2013	NA	No	1	penA.2.001	A	8982
ERS3797322	ERR3577750	0.25	0.03	0.008	0.03	MSM	0.25	NA	Yes	2013	NA	No	0	penA.2.001	A	2992
ERS3797321	ERR3577751	0.125	0.008	0.004	8	MSM	0.25	NA	No	2013	NA	Yes	1	penA.2.002	A	4995
ERS3797323	ERR3577752	0.25	0.008	0.004	0.03	MSM	0.25	NA	Yes	2013	NA	No	1	penA.2.001	A	2992
ERS3797324	ERR3577753	0.125	0.008	0.004	8	MSM	>4	NA	NA	2013	NA	No	0	penA.2.002	A	10532
ERS3797315	ERR3577744	0.06	0.008	0.004	0.03	Heterosexual men	0.125	NA	Yes	2013	NA	No	0	penA.14.001	B	8149
ERS3797526	ERR3578924	0.03	0.008	0.004	0.03	Women	0.06	NA	Yes	2013	NA	No	0	penA.1.001	B	807
ERS3797325	ERR3577754	0.25	0.008	0.03	>=16	MSM	0.5	NA	No	2013	NA	No	0	penA.44.001	A	12155
ERS3797328	ERR3577755	0.125	0.015	0.015	8	MSM	0.5	NA	NA	2013	NA	No	0	penA.44.001	A	10149
ERS3797881	ERR3577333	0.5	0.125	0.03	32	MSM	1	NA	No	2013	NA	No	0	penA.34.001	A	4822
ERS3797327	ERR3577756	0.25	0.06	0.03	>=16	MSM	1	NA	Yes	2013	NA	Yes	1	penA.34.001	A	8987
ERS3797326	ERR3577757	0.25	0.008	0.004	0.03	MSM	0.25	NA	Yes	2013	NA	Yes	1	penA.2.001	A	4416
ERS3797329	ERR3577758	0.06	0.004	0.002	0.03	MSM	0.25	NA	Yes	2013	NA	Yes	0	penA.2.001	A	1780
ERS3797311	ERR3577743	0.125	0.008	0.004	4	Women	>4	NA	No	2013	NA	No	0	penA.2.002	A	334
ERS3797330	ERR3577759	0.25	0.008	0.008	8	MSM	0.5	NA	Yes	2013	NA	No	1	penA.2.002	A	4995
ERS3797332	ERR3577760	0.125	0.03	0.03	>=16	MSM	0.5	NA	Yes	2013	NA	Yes	1	penA.44.001	A	6360
ERS3797331	ERR3577761	0.25	0.008	0.004	0.03	MSM	0.25	NA	Yes	2013	NA	Yes	0	penA.2.001	A	2992
ERS3797333	ERR3577762	0.125	0.008	0.004	0.03	MSM	4	NA	Yes	2013	NA	No	0	penA.14.001	B	8417
ERS3797334	ERR3577763	0.25	0.03	0.03	>=16	MSM	0.5	NA	Yes	2013	NA	Yes	1	penA.44.001	A	6360
ERS3797357	ERR3577764	0.125	0.03	0.03	>=16	MSM	0.5	NA	Yes	2013	NA	No	0	penA.18.001	A	9362
ERS3797338	ERR3577765	0.25	0.004	0.002	0.03	MSM	0.125	NA	Yes	2013	NA	No	0	penA.2.001	A	11003
ERS3797335	ERR3577766	0.25	0.008	0.004	1	MSM	0.5	NA	No	2013	NA	No	1	penA.2.001	A	4654
ERS3797337	ERR3577767	0.125	0.008	0.002	0.03	MSM	0.125	NA	No	2013	NA	No	0	penA.41.001	A	-
ERS3797336	ERR3577768	0.25	0.008	0.004	0.03	MSM	0.25	NA	Yes	2013	NA	Yes	1	penA.22.001	B	292
ERS3797339	ERR3577769	0.06	0.008	0.004	0.03	MSM	0.25	NA	Yes	2013	NA	Yes	0	penA.14.001	B	4528
ERS3797340	ERR3577770	0.125	0.008	0.004	0.03	MSM	0.25	NA	Yes	2013	NA	Yes	1	penA.2.001	A	2992
ERS3797341	ERR3577771	0.125	0.008	0.004	>=16	MSM	0.5	NA	Yes	2013	NA	No	1	penA.5.002	A	-
ERS3797380	ERR3577772	0.125	0.015	0.03	8	MSM	0.5	NA	Yes	2013	NA	Yes	1	penA.44.001	A	10149
ERS3797381	ERR3577773	0.25	0.03	0.015	>=16	MSM	0.5	NA	Yes	2013	NA	No	0	penA.44.001	A	8030
ERS3797384	ERR3577774	0.125	0.008	0.004	0.03	MSM	0.25	NA	Yes	2013	NA	Yes	1	penA.22.001	B	292
ERS3797382	ERR3577775	0.125	0.015	0.008	0.03	MSM	0.5	NA	Yes	2013	NA	No	0	penA.9.001	A	21
ERS1806555	ERR3578205	0.125	0.002	0.004	0.03	MSM	0.125	NA	Yes	2013	NA	No	0	penA.2.001	A	1780
ERS1806556	ERR3578206	0.125	0.015	0.015	8	MSM	0.25	NA	Yes	2013	NA	Yes	1	penA.44.001	A	10149
ERS3797385	ERR3577776	0.25	0.008	0.004	8	MSM	0.25	NA	Yes	2013	NA	No	1	penA.44.001	A	10149
ERS3797386	ERR3577777	0.25	0.008	0.002	8	MSM	0.25	NA	Yes	2013	NA	No	0	penA.2.002	A	4995
ERS3797387	ERR3577778	0.25	0.015	0.008	0.03	MSM	1	NA	Yes	2013	NA	Yes	0	penA.9.001	A	21
ERS3797896	ERR3577350	0.06	0.008	0.008	32	Heterosexual men	0.5	No	Yes	2013	2+	No	0	penA.12.001	A	225
ERS3797507	ERR3578901	0.25	0.25	0.03	32	Heterosexual men	1	No	Yes	2013	2+	No	0	penA.34.001	A	1407
ERS3797486	ERR3578882	0.25	0.03	0.015	>=16	MSM	1	No	NA	2013	2+	No	1	penA.44.001	A	8030
ERS3797485	ERR3578883	0.25	0.004	0.002	0.03	MSM	0.25	No	Yes	2013	2+	No	0	penA.2.001	A	2992
ERS3797487	ERR3578884	0.25	0.015	0.004	0.5	MSM	0.25	No	No	2013	2+	Yes	1	penA.2.001	A	3935
ERS3797898	ERR3577351	0.125	0.015	0.004	0.03	Women	0.25	No	Yes	2013	1	No	0	penA.22.001	B	11619
ERS3797488	ERR3578885	0.125	0.015	0.004	0.03	MSM	0.125	No	No	2013	2+	No	0	penA.14.001	B	8919
ERS3797483	ERR3578880	0.06	0.008	0.004	0.03	Women	0.25	No	Yes	2013	1	No	0	penA.22.001	B	226
ERS3797900	ERR3577352	0.03	0.002	0.002	0.03	Heterosexual men	0.06	No	No	2013	1	No	0	penA.14.001	B	10419
ERS3797491	ERR3578886	0.125	0.015	0.004	0.03	MSM	0.25	NA	NA	2013	NA	No	0	penA.14.001	B	8919
ERS3797489	ERR3578887	0.125	0.06	0.03	32	MSM	1	No	NA	2013	2+	No	1	penA.34.001	A	8695
ERS3797490	ERR3578888	0.125	0.004	0.002	0.03	MSM	0.25	No	No	2013	2+	Yes	0	penA.2.001	A	1780
ERS3797493	ERR3578889	0.125	0.015	0.004	0.03	MSM	0.25	No	No	2013	2+	No	0	penA.2.001	A	8682
ERS3797503	ERR3578900	0.03	0.004	0.002	0.03	Heterosexual men	0.125	No	Yes	2013	1	Yes	0	penA.15.001	B	5743
ERS3797492	ERR3578890	0.125	0.03	0.015	>=16	MSM	0.5	No	No	2013	2+	Yes	0	penA.44.001	A	2400
ERS3797901	ERR3577353	0.25	0.015	0.03	>=16	Heterosexual men	0.5	No	No	2013	1	No	0	penA.44.001	A	6360
ERS3797494	ERR3578891	0.06	0.03	0.015	8	MSM	0.5	No	Yes	2013	2+	No	0	penA.18.001	A	-
ERS3797497	ERR3578892	0.25	0.03	0.002	8	MSM	0.25	No	Yes	2013	1	Yes	0	penA.2.002	A	-
ERS3797496	ERR3578893	0.25	0.008	0.004	8	MSM	0.25	NA	NA	2013	NA	No	0	penA.2.002	A	-
ERS3797902	ERR3577354	0.5	0.015	0.008	1	MSM	0.5	No	Yes	2013	2+	No	0	penA.2.001	A	3935
ERS3797484	ERR3578881	0.06	0.008	0.004	0.03	Women	0.125	No	Yes	2013	2+	No	0	penA.1.001	B	51
ERS3797495	ERR3578894	0.125	0.015	0.008	0.03	MSM	1	No	No	2013	2+	No	1	penA.9.001	A	21
ERS3797498	ERR3578895	0.25	0.03	0.015	>=16	MSM	0.5	No	Yes	2013	1	Yes	1	penA.44.001	A	8030
ERS3797499	ERR3578896	0.25	0.03	0.03	32	MSM	0.5	No	No	2013	2+	No	0	penA.18.001	A	4730
ERS3797502	ERR3578899	>=256.0	0.015	0.008	0.03	Women	0.25	Yes	Yes	2013	1	No	0	penA.2.001	A	649
ERS3797903	ERR3577355	0.125	0.008	0.004	0.03	Women	0.125	No	No	2013	2+	No	0	penA.2.002	B	4186
ERS3797500	ERR3578897	0.25	0.008	0.004	0.03	MSM	0.25	No	Yes	2013	2+	No	0	penA.2.001	A	2992
ERS3797480	ERR3578879	0.125	0.015	0.008	0.03	Heterosexual men	0.5	NA	NA	2013	NA	Yes	1	penA.9.001	A	8517
ERS3797501	ERR3578898	0.125	0.008	0.004	0.03	MSM	0.25	No	NA	2013	2+	No	1	penA.14.001	B	10419
ERS3797658	ERR3577855	0.125	0.015	0.015	0.03	MSM	0.5	No	Yes	2013	2+	Yes	1	penA.9.001	A	21
ERS3797659	ERR3577856	0.25	0.008	0.004	0.03	Heterosexual men	0.25	No	Yes	2013	2+	No	0	penA.2.001	A	2992
ERS3797660	ERR3577857	0.25	0.008	0.004	0.03	Women	0.25	No	Yes	2013	1	No	0	penA.2.001	A	2992
ERS3797661	ERR3577858	0.25	0.125	0.03	32	Heterosexual men	0.5	Yes	No	2013	2+	No	0	penA.34.001	A	9153
ERS3797904	ERR3577356	0.25	0.008	0.004	0.03	Heterosexual men	0.25	No	Yes	2013	2+	No	0	penA.2.001	A	11313
ERS3797663	ERR3577859	0.125	0.06	0.03	>=16	MSM	0.5	No	Yes	2013	1	Yes	0	penA.44.001	A	2400
ERS3797662	ERR3577860	0.125	0.06	0.03	>=16	MSM	0.5	No	Yes	2013	1	No	0	penA.44.001	A	2400
ERS3797664	ERR3577861	0.06	0.03	0.015	0.03	MSM	0.125	No	No	2013	2+	No	0	penA.2.001	A	11601
ERS3797665	ERR3577862	0.06	0.008	0.004	0.03	MSM	0.25	No	Yes	2013	2+	No	0	penA.9.001	A	21
ERS3797666	ERR3577863	0.06	0.008	0.008	0.03	Heterosexual men	0.25	No	Yes	2013	1	No	0	penA.2.001	A	6155
ERS3797905	ERR3577357	0.125	0.008	0.008	0.03	MSM	0.5	No	Yes	2013	2+	No	0	penA.9.001	A	21
ERS3797667	ERR3577864	0.25	0.008	0.004	8	MSM	0.25	No	Yes	2013	2+	No	0	penA.2.002	A	4995
ERS3797670	ERR3577865	0.125	0.06	0.03	>=16	MSM	0.5	No	Yes	2013	2+	No	0	penA.44.001	A	-
ERS3797668	ERR3577866	0.25	0.008	0.004	0.03	Women	0.25	No	No	2013	0	No	0	penA.2.001	A	2992
ERS3797669	ERR3577867	0.25	0.008	0.004	0.03	MSM	0.125	No	Yes	2013	1	Yes	1	penA.41.001	A	10419
ERS3797671	ERR3577868	0.25	0.06	0.03	>=16	MSM	1	No	Yes	2013	1	No	0	penA.44.001	A	2400
ERS3797672	ERR3577869	0.03	0.008	0.002	0.03	Heterosexual men	0.06	No	Yes	2013	0	Yes	0	penA.1.001	B	25
ERS3797673	ERR3577870	0.06	0.015	0.008	>=16	Heterosexual men	0.5	Yes	Yes	2013	2+	No	0	penA.12.001	A	225
ERS3797674	ERR3577871	0.125	0.008	0.002	0.03	Heterosexual men	0.25	No	Yes	2013	2+	No	0	penA.45.001	B	384
ERS3797677	ERR3577872	0.03	0.015	0.004	0.03	Women	0.125	No	Yes	2013	1	No	0	penA.1.001	B	25
ERS3797676	ERR3577873	0.03	0.015	0.004	0.03	Heterosexual men	0.125	No	No	2013	1	No	0	penA.1.001	B	25
ERS3797675	ERR3577874	0.25	0.008	0.004	0.03	Heterosexual men	0.5	Yes	Yes	2013	2+	No	0	penA.2.001	A	-
ERS3797678	ERR3577875	0.125	0.008	0.002	0.03	Heterosexual men	0.25	No	Yes	2013	1	No	0	penA.45.001	B	8415
ERS3797906	ERR3577358	0.125	0.008	0.002	0.03	Women	0.25	No	NA	2013	2+	No	0	penA.45.001	B	8415
ERS3797679	ERR3577876	0.25	0.008	0.004	0.03	Heterosexual men	0.25	No	Yes	2013	2+	No	0	penA.2.001	A	2992
ERS3797680	ERR3577877	0.03	0.008	0.004	0.03	Heterosexual men	0.125	No	Yes	2013	2+	No	0	penA.1.001	B	51
ERS3797681	ERR3577878	0.06	0.008	0.004	0.03	Women	0.125	No	Yes	2013	2+	No	0	penA.22.001	B	2
ERS3797460	ERR3578854	0.03	0.015	0.008	0.03	Heterosexual men	0.125	No	No	2013	2+	No	0	penA.1.001	B	51
ERS3797425	ERR3577816	0.06	0.004	0.002	0.03	Women	2	No	Yes	2013	1	No	0	penA.2.002	A	8997
ERS3797426	ERR3577817	0.03	0.015	0.008	0.03	Women	0.125	No	No	2013	1	No	0	penA.1.001	B	51
ERS3797527	ERR3578925	0.125	0.03	0.03	>=16	MSM	0.5	Yes	Yes	2013	2+	No	1	penA.44.001	A	6360
ERS3797427	ERR3577818	0.25	0.125	0.03	32	Women	0.5	No	Yes	2013	1	No	0	penA.34.001	A	3149
ERS3797458	ERR3578855	0.03	0.008	0.004	0.03	Heterosexual men	0.125	No	Yes	2013	2+	No	0	penA.1.001	B	51
ERS3797428	ERR3577819	0.03	0.008	0.004	0.03	Women	0.125	No	Yes	2013	1	No	0	penA.1.001	B	51
ERS3797882	ERR3577334	0.03	0.015	0.008	0.03	Women	0.125	No	Yes	2013	1	No	0	penA.1.001	B	51
ERS3797457	ERR3578856	0.06	0.004	0.002	0.03	Heterosexual men	4	Yes	Yes	2013	0	No	0	penA.2.002	A	8997
ERS3797529	ERR3578926	0.125	0.008	0.004	0.125	MSM	0.25	Yes	Yes	2013	0	No	0	penA.14.001	B	645
ERS3797530	ERR3578927	0.25	0.008	0.004	8	MSM	0.25	No	No	2013	2+	No	0	penA.2.002	A	9502
ERS3797459	ERR3578857	0.06	0.015	0.008	0.03	Heterosexual men	0.25	No	Yes	2013	2+	No	0	penA.22.001	B	44
ERS3797462	ERR3578858	0.06	0.008	0.002	0.03	Heterosexual men	0.125	No	Yes	2013	2+	No	0	penA.22.001	B	2
ERS3797531	ERR3578928	0.25	0.008	0.004	0.03	MSM	0.125	No	No	2013	2+	No	0	penA.41.001	A	9235
ERS3797532	ERR3578929	0.25	0.008	0.004	8	MSM	0.25	No	Yes	2013	2+	No	0	penA.19.001	A	3307
ERS3797885	ERR3577335	0.03	0.015	0.004	0.03	Heterosexual men	0.25	No	Yes	2013	1	No	0	penA.1.001	B	51
ERS3797463	ERR3578859	0.03	0.015	0.004	0.03	Heterosexual men	0.125	No	Yes	2013	1	No	0	penA.1.001	B	51
ERS3797461	ERR3578860	0.03	0.008	0.002	0.03	Heterosexual men	0.125	No	Yes	2013	1	No	0	penA.1.001	B	51
ERS3797430	ERR3577821	0.5	0.125	0.03	32	Women	1	No	Yes	2013	1	No	0	penA.34.001	A	3149
ERS3797883	ERR3577336	0.03	0.03	0.008	0.03	Women	0.125	NA	Yes	2013	NA	No	0	penA.1.001	B	51
ERS3797464	ERR3578861	0.06	0.008	0.002	0.03	Heterosexual men	0.125	No	Yes	2013	2+	No	0	penA.22.001	B	-
ERS3797465	ERR3578862	0.03	0.015	0.004	0.03	Heterosexual men	0.06	No	Yes	2013	1	No	0	penA.1.001	B	51
ERS3797533	ERR3578930	0.25	0.015	0.015	0.03	MSM	2	No	No	2013	1	Yes	0	penA.9.001	A	21
ERS3797466	ERR3578863	0.125	0.015	0.004	0.03	Heterosexual men	0.125	NA	Yes	2013	NA	No	0	penA.22.001	B	-
ERS3797536	ERR3578931	0.125	0.015	0.008	0.03	MSM	1	No	No	2013	1	Yes	0	penA.9.001	A	21
ERS3797467	ERR3578864	0.06	0.008	0.002	0.03	Heterosexual men	0.125	Yes	Yes	2013	1	No	0	penA.2.002	A	-
ERS3797534	ERR3578932	0.125	0.008	0.004	0.03	MSM	0.25	No	No	2013	1	No	0	penA.14.001	A	2400
ERS3797535	ERR3578933	0.125	0.008	0.004	0.03	MSM	0.125	No	Yes	2013	1	No	0	penA.14.001	B	645
ERS3797432	ERR3577823	0.03	0.015	0.004	0.03	Women	0.06	No	NA	2013	1	No	0	penA.1.001	B	51
ERS3797468	ERR3578865	0.125	0.004	0.002	0.03	Heterosexual men	>4	No	Yes	2013	2+	Yes	0	penA.2.002	A	8997
ERS3797433	ERR3577824	0.03	0.008	0.002	0.03	Women	0.125	No	Yes	2013	1	No	0	penA.1.001	B	51
ERS3797537	ERR3578934	0.25	0.06	0.03	32	MSM	1	No	Yes	2013	2+	No	0	penA.44.001	A	2400
ERS3797434	ERR3577825	0.125	0.015	0.015	0.03	Women	>4	No	NA	2013	1	Yes	0	penA.2.002	A	8997
ERS3797538	ERR3578935	0.25	0.06	0.015	8	MSM	0.5	No	Yes	2013	1	No	0	penA.44.001	A	10149
ERS3797435	ERR3577826	0.03	0.015	0.004	0.03	Women	0.125	No	Yes	2013	1	No	0	penA.1.001	B	51
ERS3797505	ERR3578902	0.125	0.008	0.004	0.03	MSM	>4	No	No	2013	1	Yes	0	penA.14.001	B	-
ERS3797506	ERR3578903	0.125	0.015	0.008	>=16	MSM	>4	No	No	2013	2+	No	0	penA.2.001	A	10420
ERS3797504	ERR3578904	0.25	0.008	0.004	8	MSM	0.25	No	No	2013	2+	No	0	penA.2.002	A	4995
ERS3797509	ERR3578905	0.06	0.004	0.002	0.03	MSM	0.125	No	Yes	2013	2+	No	0	penA.2.001	A	1780
ERS3797508	ERR3578906	0.25	0.008	0.004	0.03	MSM	0.125	NA	NA	2013	NA	Yes	1	penA.2.001	A	8642
ERS3797511	ERR3578907	0.25	0.06	0.015	8	MSM	0.25	No	Yes	2013	2+	No	0	penA.44.001	A	10149
ERS3797510	ERR3578908	0.25	0.008	0.002	0.03	MSM	0.25	No	No	2013	2+	No	1	penA.2.001	A	2992
ERS3797514	ERR3578909	0.25	0.008	0.004	0.03	MSM	0.25	No	NA	2013	2+	No	0	penA.2.001	A	2992
ERS3797512	ERR3578910	0.5	0.015	0.008	1	MSM	0.25	No	Yes	2013	2+	Yes	0	penA.2.001	A	3935
ERS3797513	ERR3578911	0.5	0.015	0.008	1	MSM	0.25	Yes	No	2013	2+	No	0	penA.2.001	A	3935
ERS3797515	ERR3578912	0.125	0.06	0.015	8	MSM	0.5	No	Yes	2013	2+	No	0	penA.44.001	A	10149
ERS3797516	ERR3578913	0.125	0.004	0.002	0.03	MSM	0.125	No	No	2013	2+	No	0	penA.2.001	A	1780
ERS3797517	ERR3578914	0.25	0.008	0.004	0.03	MSM	0.25	No	Yes	2013	2+	No	0	penA.2.001	A	2992
ERS3797518	ERR3578915	0.125	0.008	0.002	0.03	MSM	0.25	No	NA	2013	2+	Yes	0	penA.2.001	A	1780
ERS3797521	ERR3578916	0.125	0.015	0.004	0.03	MSM	0.25	No	Yes	2013	2+	No	0	penA.22.001	B	292
ERS3797519	ERR3578917	0.125	0.008	0.004	0.03	MSM	1	No	No	2013	1	No	0	penA.9.001	A	21
ERS3797520	ERR3578918	0.25	0.008	0.004	8	MSM	0.25	No	No	2013	1	Yes	0	penA.2.002	A	4995
ERS3797682	ERR3577879	0.03	0.015	0.004	0.03	Women	0.125	No	Yes	2013	1	Yes	0	penA.22.001	B	2
ERS3797683	ERR3577880	0.03	0.015	0.004	0.03	Women	0.125	No	Yes	2013	1	No	0	penA.22.001	B	2
ERS3797684	ERR3577881	0.03	0.015	0.002	0.03	Heterosexual men	0.06	No	Yes	2013	1	No	0	penA.22.001	B	2
ERS3797685	ERR3577882	0.25	0.125	0.03	32	MSM	0.5	No	Yes	2013	1	No	0	penA.34.001	A	1407
ERS3797686	ERR3577883	0.25	0.125	0.015	32	MSM	1	Yes	Yes	2013	2+	No	0	penA.34.001	A	1407
ERS3797687	ERR3577884	0.03	0.015	0.004	0.03	Women	0.06	No	NA	2013	1	No	0	penA.1.001	B	51
ERS3797691	ERR3577885	0.25	0.008	0.002	8	MSM	0.25	No	Yes	2013	2+	Yes	0	penA.2.002	A	4995
ERS3797689	ERR3577886	0.03	0.015	0.004	0.03	Women	0.125	No	Yes	2013	1	No	0	penA.22.001	B	2
ERS3797688	ERR3577887	0.25	0.015	0.004	0.03	MSM	0.25	No	Yes	2013	2+	No	0	penA.2.001	A	7445
ERS3797690	ERR3577888	0.06	0.015	0.004	0.03	MSM	0.25	No	Yes	2013	2+	No	0	penA.22.001	B	292
ERS3797693	ERR3577889	0.125	0.008	0.004	0.03	MSM	0.25	No	No	2013	1	Yes	0	penA.12.001	A	2992
ERS3797692	ERR3577890	0.06	0.015	0.004	32	Heterosexual men	>4	No	Yes	2013	2+	No	0	penA.19.001	A	-
ERS3797694	ERR3577891	0.125	0.06	0.015	8	MSM	0.25	No	Yes	2013	2+	No	0	penA.44.001	A	8638
ERS3797698	ERR3577893	0.25	0.015	0.008	0.03	MSM	0.25	No	Yes	2013	2+	No	0	penA.2.001	A	7445
ERS3797696	ERR3577894	0.25	0.004	0.002	0.03	MSM	0.25	No	Yes	2013	1	Yes	0	penA.2.001	A	2992
ERS3797697	ERR3577895	0.25	0.25	0.03	32	Heterosexual men	1	No	Yes	2013	2+	No	0	penA.34.001	A	3149
ERS3797700	ERR3577897	0.25	0.008	0.004	8	MSM	0.125	No	Yes	2013	1	No	0	penA.2.002	A	4995
ERS3797701	ERR3577898	0.06	0.015	0.004	0.03	MSM	0.25	No	No	2013	2+	Yes	0	penA.22.001	B	292
ERS3797703	ERR3577900	0.06	0.015	0.008	0.03	MSM	0.5	No	Yes	2013	2+	Yes	0	penA.9.001	A	3009
ERS3797705	ERR3577901	0.06	0.06	0.015	>=16	MSM	0.25	No	Yes	2013	2+	Yes	1	penA.44.001	A	8638
ERS3797704	ERR3577902	0.125	0.015	0.004	0.03	MSM	0.25	No	Yes	2013	2+	No	0	penA.22.001	B	292
ERS3797707	ERR3577903	0.06	0.015	0.004	0.03	Women	0.125	No	NA	2013	2+	No	0	penA.2.001	A	-
ERS3797706	ERR3577904	0.25	0.06	0.03	>=16	MSM	1	No	No	2013	2+	No	0	penA.44.001	A	6360
ERS3797708	ERR3577905	0.5	0.125	0.03	32	MSM	1	No	No	2013	2+	No	0	penA.34.001	A	9468
ERS3797709	ERR3577906	0.5	0.25	0.03	32	Heterosexual men	1	No	Yes	2013	1	No	1	penA.34.001	A	8426
ERS3797712	ERR3577907	0.5	0.25	0.03	>=16	Women	1	No	Yes	2013	2+	No	0	penA.34.001	A	9468
ERS3797710	ERR3577908	0.06	0.008	0.004	0.03	MSM	0.125	No	Yes	2013	2+	Yes	0	penA.22.001	B	9382
ERS3797711	ERR3577909	0.25	0.125	0.03	32	Heterosexual men	1	No	Yes	2013	1	No	0	penA.34.001	A	8426
ERS3797713	ERR3577910	0.25	0.004	0.002	0.03	MSM	0.25	No	Yes	2013	1	No	0	penA.2.001	A	2992
ERS3797714	ERR3577911	0.03	0.015	0.004	0.03	Women	0.125	No	No	2013	2+	No	0	penA.1.001	B	25
ERS3797715	ERR3577912	0.125	0.06	0.03	>=16	MSM	0.5	No	No	2013	2+	No	0	penA.34.001	A	8989
ERS3797716	ERR3577913	0.125	0.015	0.015	0.03	Heterosexual men	0.25	No	Yes	2013	1	No	0	penA.9.001	A	8517
ERS3797719	ERR3577914	0.25	0.06	0.015	32	Heterosexual men	0.5	No	Yes	2013	2+	No	0	penA.34.001	A	1407
ERS3797717	ERR3577915	0.125	0.015	0.004	0.03	MSM	0.25	No	Yes	2013	2+	No	0	penA.9.001	A	8517
ERS3797718	ERR3577916	0.5	0.004	0.002	0.03	MSM	0.25	Yes	No	2013	1	No	0	penA.2.001	A	2992
ERS3797907	ERR3577359	0.03	0.015	0.008	0.03	Women	0.06	No	Yes	2013	1	No	0	penA.1.001	B	8148
ERS3797388	ERR3577779	0.125	0.008	0.004	0.03	MSM	1	NA	Yes	2013	NA	No	1	penA.14.001	B	8417
ERS3797389	ERR3577780	0.25	0.015	0.004	1	MSM	0.25	NA	No	2013	NA	Yes	1	penA.2.001	A	3935
ERS3797884	ERR3577337	0.125	0.06	0.03	>=16	MSM	0.5	NA	Yes	2013	NA	No	0	penA.44.001	A	6360
ERS3797391	ERR3577781	0.25	0.015	0.004	1	MSM	0.25	NA	Yes	2013	NA	Yes	0	penA.2.001	A	3935
ERS3797390	ERR3577782	0.125	0.015	0.008	>=16	MSM	>4	NA	NA	2013	NA	Yes	1	penA.19.001	A	1612
ERS3797392	ERR3577783	0.06	0.008	0.004	0.03	MSM	0.125	NA	Yes	2013	NA	Yes	0	penA.22.001	B	292
ERS3797394	ERR3577784	0.125	0.008	0.004	8	MSM	0.25	NA	Yes	2013	NA	No	0	penA.2.002	A	4995
ERS3797393	ERR3577785	0.06	0.015	0.008	0.03	MSM	0.25	NA	No	2013	NA	Yes	0	penA.14.001	B	8919
ERS3797395	ERR3577786	0.06	0.06	0.03	8	MSM	0.25	NA	Yes	2013	NA	Yes	1	penA.44.001	A	10149
ERS3797398	ERR3577787	0.06	0.03	0.008	0.03	MSM	0.125	NA	Yes	2013	NA	Yes	0	penA.14.001	B	8919
ERS3797396	ERR3577788	0.125	0.06	0.015	8	MSM	0.25	NA	Yes	2013	NA	Yes	0	penA.44.001	A	10149
ERS1806562	ERR3578213	0.06	0.015	0.008	0.03	Women	0.25	NA	No	2013	NA	Yes	0	penA.22.001	B	9705
ERS3797397	ERR3577789	0.25	0.008	0.002	0.03	MSM	0.125	NA	Yes	2013	NA	No	0	penA.41.001	A	10419
ERS3797399	ERR3577790	0.25	0.008	0.002	0.03	MSM	0.125	NA	Yes	2013	NA	Yes	0	penA.41.001	A	10419
ERS3797400	ERR3577791	0.125	0.015	0.002	0.03	MSM	0.25	NA	No	2013	NA	No	0	penA.2.001	A	995
ERS3797402	ERR3577792	0.125	0.004	0.002	0.03	MSM	0.125	NA	Yes	2013	NA	No	0	penA.2.001	A	8435
ERS3797401	ERR3577793	0.25	0.008	0.008	>=16	MSM	0.25	NA	Yes	2013	NA	No	0	penA.2.002	A	2997
ERS3797403	ERR3577794	0.06	0.008	0.002	0.03	MSM	0.125	NA	Yes	2013	NA	No	1	penA.14.001	B	8919
ERS3797404	ERR3577795	0.06	0.008	0.002	0.03	MSM	0.06	NA	Yes	2013	NA	No	0	penA.14.001	B	8919
ERS3797405	ERR3577796	0.06	0.06	0.015	8	MSM	0.25	NA	NA	2013	NA	No	1	penA.44.001	A	10149
ERS3797406	ERR3577797	0.25	0.06	0.03	>=16	MSM	1	NA	No	2013	NA	No	0	penA.44.001	A	2400
ERS3797407	ERR3577798	0.125	0.125	0.015	>=16	MSM	0.25	NA	Yes	2013	NA	Yes	0	penA.34.001	A	3520
ERS3797409	ERR3577799	0.125	0.06	0.015	>=16	MSM	0.25	NA	No	2013	NA	No	0	penA.44.001	A	2400
ERS3797408	ERR3577800	0.06	0.008	0.002	0.03	MSM	0.06	NA	Yes	2013	NA	No	0	penA.14.001	B	8919
ERS3797886	ERR3577338	0.06	0.06	0.015	>=16	MSM	0.25	NA	Yes	2013	NA	Yes	1	penA.44.001	A	10149
ERS3797412	ERR3577801	0.125	0.06	0.03	32	MSM	0.5	NA	Yes	2013	NA	Yes	0	penA.44.001	A	2400
ERS3797411	ERR3577802	0.125	0.06	0.03	>=16	MSM	0.5	NA	Yes	2013	NA	Yes	0	penA.44.001	A	6360
ERS3797410	ERR3577803	0.125	0.008	0.002	0.03	MSM	0.125	NA	Yes	2013	NA	No	0	penA.2.001	A	2992
ERS3797416	ERR3577804	0.125	0.015	0.002	0.03	MSM	0.125	NA	Yes	2013	NA	Yes	1	penA.2.001	A	2992
ERS3797413	ERR3577805	0.25	0.004	0.002	8	MSM	0.125	NA	Yes	2013	NA	Yes	1	penA.2.002	A	4995
ERS3797279	ERR3577673	0.25	0.008	0.004	0.03	MSM	0.25	NA	No	2013	NA	No	0	penA.2.001	A	-
ERS3797278	ERR3577674	0.06	0.008	0.004	0.03	MSM	0.125	NA	Yes	2013	NA	Yes	1	penA.2.001	A	2992
ERS3797280	ERR3577675	0.06	0.004	0.004	0.03	MSM	0.06	NA	NA	2013	NA	No	0	penA.2.001	A	1780
ERS3797281	ERR3577676	0.25	0.004	0.002	8	MSM	0.125	NA	Yes	2013	NA	Yes	1	penA.2.002	A	4995
ERS3797282	ERR3577677	0.25	0.008	0.002	0.03	MSM	0.125	NA	Yes	2013	NA	No	0	penA.2.001	A	2992
ERS3797283	ERR3577678	0.125	0.008	0.002	0.03	MSM	0.125	NA	Yes	2013	NA	No	0	penA.2.001	A	-
ERS3797286	ERR3577679	0.06	0.03	0.015	8	MSM	0.25	NA	Yes	2013	NA	Yes	1	penA.44.001	A	-
ERS3797284	ERR3577680	0.25	0.008	0.004	0.5	MSM	0.25	NA	NA	2013	NA	Yes	1	penA.2.001	A	3935
ERS3797285	ERR3577681	0.125	0.008	0.002	0.03	MSM	4	NA	Yes	2013	NA	No	0	penA.2.001	A	5793
ERS3797287	ERR3577682	0.125	0.06	0.03	32	MSM	1	NA	Yes	2013	NA	No	0	penA.44.001	A	2400
ERS3797288	ERR3577683	0.06	0.03	0.004	0.03	MSM	0.125	NA	Yes	2013	NA	Yes	1	penA.22.001	B	292
ERS3797289	ERR3577684	0.125	0.008	0.002	0.03	MSM	0.125	NA	Yes	2013	NA	No	1	penA.2.001	A	1780
ERS3797290	ERR3577685	0.125	0.008	0.004	0.03	MSM	2	NA	Yes	2013	NA	Yes	1	penA.14.001	B	26
ERS3797291	ERR3577686	0.06	0.015	0.008	0.03	MSM	0.25	NA	Yes	2013	NA	Yes	1	penA.22.001	B	292
ERS3797294	ERR3577687	0.06	0.03	0.008	0.03	MSM	0.25	NA	Yes	2013	NA	Yes	1	penA.22.001	B	292
ERS3797292	ERR3577688	0.125	0.015	0.004	0.03	MSM	0.25	NA	Yes	2013	NA	Yes	1	penA.22.001	B	292
ERS3797293	ERR3577689	0.125	0.004	0.002	0.03	MSM	0.125	NA	Yes	2013	NA	Yes	1	penA.2.001	A	6293
ERS3797295	ERR3577690	0.125	0.015	0.008	0.03	MSM	0.125	NA	Yes	2013	NA	Yes	1	penA.14.001	B	4528
ERS3797313	ERR3577745	0.125	0.03	0.015	>=16	Heterosexual men	0.5	NA	Yes	2013	NA	No	0	penA.44.001	A	6360
ERS3797296	ERR3577691	0.125	0.008	0.008	4	MSM	0.125	NA	Yes	2013	NA	Yes	0	penA.2.002	A	5624
ERS3797297	ERR3577692	0.03	0.004	0.002	0.03	MSM	0.125	NA	Yes	2013	NA	No	0	penA.2.001	A	5441
ERS3797298	ERR3577693	0.125	0.008	0.002	0.03	MSM	0.25	NA	No	2013	NA	Yes	1	penA.2.001	A	2992
ERS3797300	ERR3577694	0.125	0.008	0.002	0.03	MSM	0.125	NA	Yes	2013	NA	No	1	penA.14.001	B	8919
ERS3797299	ERR3577695	0.06	0.06	0.015	8	MSM	0.25	NA	NA	2013	NA	No	0	penA.44.001	A	10149
ERS3797301	ERR3577696	0.06	0.008	0.002	0.03	MSM	0.125	NA	Yes	2013	NA	No	0	penA.14.001	B	8919
ERS3797302	ERR3577697	0.125	0.008	0.008	0.03	MSM	0.125	NA	Yes	2013	NA	No	0	penA.14.001	B	8919
ERS1806565	ERR3578214	0.125	0.06	0.03	8	MSM	0.25	NA	No	2013	NA	No	0	penA.44.001	A	10149
ERS3797303	ERR3577698	0.5	0.03	0.015	1	MSM	0.25	NA	No	2013	NA	Yes	0	penA.2.001	A	3935
ERS3797342	ERR3577699	0.125	0.004	0.002	8	MSM	>4	NA	NA	2013	NA	Yes	1	penA.2.002	A	8426
ERS3797343	ERR3577700	0.25	0.004	0.002	8	MSM	0.125	NA	NA	2013	NA	No	0	penA.2.002	A	-
ERS3797344	ERR3577701	0.125	0.008	0.002	1	MSM	0.125	NA	Yes	2013	NA	No	0	penA.14.001	B	8919
ERS3797345	ERR3577702	0.06	0.015	0.004	0.06	MSM	0.25	NA	Yes	2013	NA	No	1	penA.22.001	B	292
ERS3797346	ERR3577703	0.25	0.125	0.03	>=16	MSM	1	NA	Yes	2013	NA	No	0	penA.34.001	A	4843
ERS3797347	ERR3577704	0.25	0.008	0.002	0.03	MSM	0.125	NA	Yes	2013	NA	Yes	1	penA.2.001	A	8642
ERS3797348	ERR3577705	0.06	0.015	0.004	0.03	MSM	0.125	NA	No	2013	NA	No	0	penA.22.001	B	292
ERS3797349	ERR3577706	0.06	0.008	0.004	0.03	MSM	0.125	NA	NA	2013	NA	No	1	penA.14.001	B	26
ERS3797350	ERR3577707	0.06	0.008	0.004	0.03	MSM	0.06	NA	Yes	2013	NA	No	0	penA.2.001	A	1780
ERS1806573	ERR3577937	0.125	0.06	0.03	>=16	Heterosexual men	0.25	NA	Yes	2013	NA	No	0	penA.34.001	A	-
ERS3797539	ERR3578936	0.125	0.008	0.002	0.03	MSM	0.125	No	Yes	2013	2+	No	0	penA.41.001	A	10419
ERS3797469	ERR3578866	0.03	0.015	0.004	0.03	Heterosexual men	0.125	No	No	2013	1	No	0	penA.1.001	B	51
ERS3797470	ERR3578867	0.03	0.015	0.002	0.03	Heterosexual men	0.125	No	Yes	2013	1	No	0	penA.1.001	B	51
ERS3797437	ERR3577827	0.03	0.008	0.002	0.03	Women	0.125	No	Yes	2013	1	Yes	0	penA.1.001	B	51
ERS3797887	ERR3577339	0.06	0.008	0.002	0.03	Heterosexual men	0.06	No	Yes	2013	1	No	0	penA.1.001	B	51
ERS3797540	ERR3578937	0.125	0.008	0.002	0.03	MSM	0.125	No	No	2013	2+	No	0	penA.2.001	A	2992
ERS3797436	ERR3577828	0.03	0.008	0.004	0.03	Women	0.06	No	Yes	2013	2+	No	0	penA.1.001	B	51
ERS3797471	ERR3578868	0.03	0.004	0.002	0.03	Heterosexual men	0.06	No	Yes	2013	2+	No	0	penA.1.001	B	51
ERS3797473	ERR3578869	0.03	0.008	0.004	1	Heterosexual men	0.125	No	Yes	2013	1	No	0	penA.19.001	A	-
ERS3797438	ERR3577829	0.03	0.008	0.004	8	Women	>4	No	NA	2013	1	No	0	penA.9.001	A	-
ERS3797472	ERR3578870	0.06	0.008	0.002	8	Heterosexual men	4	No	Yes	2013	2+	No	0	penA.14.001	B	5364
ERS3797439	ERR3577830	0.03	0.004	0.002	0.03	Women	0.125	No	Yes	2013	1	No	0	penA.2.002	A	-
ERS3797541	ERR3578938	0.125	0.008	0.002	4	MSM	0.25	No	Yes	2013	1	No	0	penA.2.002	A	12631
ERS3797474	ERR3578871	0.03	0.015	0.004	0.03	Heterosexual men	0.125	No	Yes	2013	2+	Yes	0	penA.1.001	B	51
ERS3797475	ERR3578872	0.03	0.008	0.002	0.03	Heterosexual men	>4	No	Yes	2013	2+	No	0	penA.2.002	A	8997
ERS3797543	ERR3578939	0.125	0.015	0.002	0.03	MSM	0.125	No	Yes	2013	1	No	0	penA.2.001	A	4758
ERS3797542	ERR3578940	0.06	0.008	0.002	0.03	MSM	>4	Yes	Yes	2013	1	No	0	penA.2.002	A	8997
ERS3797440	ERR3577831	0.06	0.004	0.002	0.03	Women	>4	No	Yes	2013	1	Yes	0	penA.2.002	A	8997
ERS3797441	ERR3577832	0.125	0.008	0.002	8	Women	>4	No	Yes	2013	1	No	0	penA.2.002	A	-
ERS3797442	ERR3577833	0.06	0.004	0.004	0.03	Women	>4	No	Yes	2013	2+	Yes	0	penA.2.002	A	8997
ERS3797544	ERR3578941	0.25	0.008	0.002	0.03	MSM	0.125	No	No	2013	2+	No	0	penA.2.001	A	4198
ERS3797477	ERR3578873	0.03	0.008	0.002	0.03	Heterosexual men	0.125	No	Yes	2013	2+	No	0	penA.1.001	B	51
ERS3797889	ERR3577340	0.25	0.008	0.002	0.03	Heterosexual men	0.125	No	Yes	2013	1	Yes	0	penA.2.001	A	4198
ERS3797545	ERR3578942	0.125	0.008	0.004	0.03	MSM	4	No	Yes	2013	1	Yes	0	penA.14.001	B	-
ERS3797444	ERR3577834	0.06	0.004	0.002	0.03	Women	0.06	No	Yes	2013	1	No	0	penA.15.001	B	13113
ERS3797443	ERR3577835	0.25	0.008	0.004	0.03	Women	0.125	No	Yes	2013	2+	No	0	penA.41.001	A	11014
ERS3797909	ERR3577360	0.03	0.008	0.002	0.03	Women	0.125	No	No	2014	2+	No	0	penA.22.001	B	2
ERS3797562	ERR3578943	0.125	0.008	0.004	8	MSM	>4	No	Yes	2014	2+	Yes	1	penA.2.002	A	9918
ERS3797564	ERR3578944	0.06	0.015	0.004	8	MSM	0.25	No	No	2014	0	Yes	0	penA.2.002	A	10421
ERS3797565	ERR3578945	0.03	0.002	0.002	0.03	MSM	0.125	No	Yes	2014	2+	Yes	0	penA.2.001	A	1780
ERS3797566	ERR3578946	0.06	0.03	0.004	0.03	Heterosexual men	0.25	No	Yes	2014	2+	No	0	penA.22.001	B	292
ERS3797567	ERR3578947	0.03	0.015	0.004	4	MSM	>4	No	Yes	2014	2+	No	0	penA.2.002	A	-
ERS3797570	ERR3578948	0.125	0.008	0.004	0.03	MSM	1	No	No	2014	1	No	0	penA.14.001	B	26
ERS3797569	ERR3578949	0.03	0.008	0.002	8	MSM	2	No	Yes	2014	1	No	1	penA.19.001	A	3785
ERS3797572	ERR3578950	0.125	0.06	0.03	>=16	MSM	1	No	No	2014	2+	No	1	penA.44.001	A	2400
ERS3797571	ERR3578951	0.03	0.008	0.004	0.03	Heterosexual men	0.125	No	Yes	2014	2+	No	0	penA.1.001	B	-
ERS3797573	ERR3578952	0.03	0.008	0.002	0.03	Heterosexual men	0.125	No	Yes	2014	2+	No	0	penA.1.001	B	239
ERS3797574	ERR3578953	0.06	0.015	0.008	0.03	MSM	0.25	No	Yes	2014	2+	Yes	1	penA.9.001	A	5444
ERS3797908	ERR3577361	0.03	0.015	0.004	4	MSM	0.25	No	NA	2014	2+	Yes	0	penA.5.002	A	12547
ERS3797575	ERR3578954	0.06	0.03	0.03	>=16	MSM	0.5	No	NA	2014	2+	No	1	penA.44.001	A	2400
ERS3797576	ERR3578955	0.06	0.008	0.002	8	MSM	0.125	No	No	2014	1	No	0	penA.2.002	A	4995
ERS3797911	ERR3577362	0.125	0.008	0.004	0.03	MSM	4	No	NA	2014	1	No	1	penA.14.001	B	26
ERS3797578	ERR3578956	0.125	0.008	0.004	8	MSM	0.25	No	Yes	2014	2+	Yes	0	penA.2.002	A	9918
ERS3797577	ERR3578957	0.25	0.06	0.015	>=16	Heterosexual men	0.25	No	Yes	2014	2+	No	0	penA.34.001	A	1407
ERS3797579	ERR3578958	0.125	0.03	0.008	0.03	MSM	0.25	Yes	NA	2014	2+	No	1	penA.2.001	A	5237
ERS3797580	ERR3578959	0.125	0.008	0.002	8	MSM	0.25	No	Yes	2014	2+	No	1	penA.2.002	A	4995
ERS3797581	ERR3578960	0.06	0.004	0.002	0.03	MSM	0.125	No	Yes	2014	2+	Yes	0	penA.2.001	A	11083
ERS3797582	ERR3578961	0.125	0.008	0.004	0.03	MSM	0.125	No	Yes	2014	2+	Yes	0	penA.2.001	A	11674
ERS3797583	ERR3578962	0.25	0.125	0.03	>=16	MSM	2	No	No	2014	1	No	0	penA.34.001	A	9153
ERS3797585	ERR3578963	0.125	0.015	0.002	0.03	MSM	0.125	No	Yes	2014	2+	No	0	penA.14.001	B	10419
ERS3797584	ERR3578964	0.125	0.015	0.008	8	MSM	0.5	No	Yes	2014	2+	No	0	penA.12.001	A	10039
ERS3797587	ERR3578965	0.125	0.008	0.002	0.03	MSM	0.125	No	Yes	2014	1	Yes	0	penA.2.001	A	11601
ERS3797586	ERR3578966	0.125	0.03	0.008	>=16	MSM	>4	No	Yes	2014	2+	No	1	penA.19.001	A	6974
ERS3797589	ERR3578967	0.125	0.008	0.002	8	Heterosexual men	0.125	No	Yes	2014	2+	No	0	penA.2.002	A	10421
ERS3797588	ERR3578968	0.25	0.008	0.004	8	MSM	0.125	No	Yes	2014	2+	No	0	penA.2.002	A	4995
ERS3796875	ERR3577289	0.125	0.06	0.015	0.03	MSM	0.25	NA	No	2014	NA	Yes	1	penA.34.001	A	4244
ERS3796881	ERR3577290	0.125	0.015	0.004	0.03	MSM	0.125	NA	No	2014	NA	No	1	penA.2.001	A	2992
ERS3796876	ERR3577291	0.125	0.015	0.008	8	MSM	>4	NA	No	2014	NA	Yes	1	penA.2.002	A	9918
ERS3796877	ERR3577292	0.125	0.008	0.002	0.03	MSM	0.125	NA	No	2014	NA	No	0	penA.2.001	A	8435
ERS3796878	ERR3577293	0.25	0.03	0.004	0.03	MSM	0.125	NA	No	2014	NA	No	0	penA.2.001	A	2992
ERS3796879	ERR3577294	0.25	0.015	0.004	8	MSM	1	NA	Yes	2014	NA	Yes	1	penA.2.002	A	4995
ERS3796880	ERR3577295	0.125	0.06	0.03	>=16	MSM	0.5	NA	Yes	2014	NA	Yes	1	penA.44.001	A	2400
ERS3796882	ERR3577296	0.06	0.015	0.004	0.03	MSM	0.125	NA	No	2014	NA	No	0	penA.14.001	B	8919
ERS3796884	ERR3577297	0.25	0.015	0.004	8	MSM	>4	NA	No	2014	NA	Yes	0	penA.2.002	A	5624
ERS3796883	ERR3577298	0.06	0.03	0.008	0.03	MSM	2	NA	Yes	2014	NA	Yes	1	penA.2.002	A	6339
ERS3796885	ERR3577299	0.125	0.03	0.008	8	MSM	1	NA	No	2014	NA	Yes	0	penA.12.001	A	12151
ERS3796886	ERR3577300	0.25	0.015	0.004	>=16	MSM	>4	NA	No	2014	NA	No	0	penA.2.002	A	9918
ERS3796887	ERR3577301	0.125	0.06	0.008	0.03	MSM	0.25	NA	Yes	2014	NA	Yes	1	penA.34.001	A	4244
ERS3796888	ERR3577302	0.25	0.015	0.004	8	MSM	0.25	NA	Yes	2014	NA	Yes	1	penA.2.002	A	4995
ERS3796891	ERR3577303	0.25	0.015	0.004	8	MSM	0.25	NA	Yes	2014	NA	No	1	penA.2.002	A	4995
ERS3796971	ERR3577445	0.125	0.015	0.004	0.03	Women	0.25	NA	No	2014	NA	No	0	penA.2.001	A	-
ERS3796890	ERR3577304	0.25	0.008	0.002	0.03	MSM	0.25	NA	Yes	2014	NA	Yes	1	penA.2.001	A	2992
ERS3796889	ERR3577305	0.125	0.03	0.004	0.03	MSM	0.25	NA	Yes	2014	NA	No	0	penA.22.001	B	292
ERS3796973	ERR3577446	0.06	0.002	0.002	0.03	Women	0.06	NA	Yes	2014	NA	No	0	penA.15.001	B	5120
ERS3796893	ERR3577306	0.5	0.06	0.06	>=16	MSM	1	NA	Yes	2014	NA	No	0	penA.44.001	A	8153
ERS3796892	ERR3577307	0.125	0.015	0.004	8	MSM	>4	NA	No	2014	NA	Yes	1	penA.2.002	A	9918
ERS3796894	ERR3577379	0.125	0.06	0.008	0.03	MSM	0.25	NA	Yes	2014	NA	No	0	penA.34.001	A	4244
ERS3796896	ERR3577380	0.125	0.015	0.002	0.03	MSM	4	NA	No	2014	NA	No	0	penA.14.001	B	26
ERS3796895	ERR3577381	0.125	0.015	0.008	4	MSM	0.125	NA	Yes	2014	NA	Yes	0	penA.2.002	A	5624
ERS3796975	ERR3577448	0.25	0.015	0.004	8	Heterosexual men	0.25	NA	Yes	2014	NA	No	0	penA.2.002	A	5624
ERS3796898	ERR3577382	0.125	0.06	0.008	0.03	MSM	0.25	NA	No	2014	NA	No	0	penA.34.001	A	4244
ERS3796897	ERR3577383	0.125	0.015	0.004	0.06	MSM	0.125	NA	Yes	2014	NA	Yes	0	penA.2.001	A	2992
ERS3796899	ERR3577384	0.25	0.06	0.008	0.03	MSM	0.25	NA	Yes	2014	NA	Yes	0	penA.34.001	A	4244
ERS3796976	ERR3577449	0.125	0.015	0.004	0.03	Heterosexual men	1	NA	Yes	2014	NA	Yes	0	penA.2.001	A	1780
ERS3796900	ERR3577385	0.125	0.015	0.004	8	MSM	>4	NA	No	2014	NA	Yes	1	penA.2.002	A	9918
ERS3796903	ERR3577386	0.125	0.015	0.004	0.03	MSM	0.25	NA	Yes	2014	NA	No	0	penA.14.001	B	10419
ERS3796902	ERR3577387	0.125	0.015	0.004	8	MSM	>4	NA	Yes	2014	NA	Yes	0	penA.2.002	A	5624
ERS3796901	ERR3577388	0.125	0.015	0.004	>=16	MSM	>4	NA	No	2014	NA	Yes	1	penA.2.002	A	9918
ERS3796904	ERR3577389	0.125	0.015	0.002	0.03	MSM	0.125	NA	No	2014	NA	Yes	1	penA.2.001	A	2992
ERS3796905	ERR3577390	0.125	0.004	0.002	0.03	MSM	0.125	NA	Yes	2014	NA	No	0	penA.2.001	A	2992
ERS3796910	ERR3577391	0.25	0.015	0.004	0.03	MSM	0.125	NA	Yes	2014	NA	No	0	penA.2.001	A	2992
ERS3796906	ERR3577392	0.125	0.06	0.03	>=16	MSM	0.5	NA	Yes	2014	NA	Yes	1	penA.44.001	A	2400
ERS3796907	ERR3577393	0.125	0.03	0.015	32	MSM	1	NA	Yes	2014	NA	No	0	penA.12.001	A	225
ERS3796908	ERR3577394	0.125	0.004	0.002	0.03	MSM	0.125	NA	Yes	2014	NA	No	0	penA.2.001	A	1780
ERS3796909	ERR3577395	0.125	0.015	0.008	0.03	MSM	0.25	NA	No	2014	NA	Yes	0	penA.2.001	A	2992
ERS3796912	ERR3577396	0.25	0.015	0.002	8	MSM	0.5	NA	No	2014	NA	No	1	penA.2.002	A	4995
ERS3796914	ERR3577399	0.06	0.002	0.002	0.03	MSM	0.06	NA	No	2014	NA	No	0	penA.2.002	A	9918
ERS3796913	ERR3577398	0.25	0.008	0.002	0.03	MSM	0.125	NA	No	2014	NA	No	0	penA.2.001	A	2992
ERS3796911	ERR3577397	0.125	0.015	0.004	8	MSM	>4	NA	Yes	2014	NA	No	0	penA.2.001	A	5441
ERS3796915	ERR3577400	0.25	0.008	0.004	>=16	MSM	0.25	NA	No	2014	NA	No	0	penA.2.002	A	2997
ERS3796918	ERR3577401	0.125	0.015	0.004	0.03	MSM	0.125	NA	No	2014	NA	No	0	penA.2.001	A	-
ERS3796916	ERR3577402	0.125	0.06	0.015	4	MSM	0.5	NA	Yes	2014	NA	Yes	1	penA.13.001	A	8845
ERS3796919	ERR3577403	0.125	0.015	0.004	>=16	MSM	>4	NA	No	2014	NA	Yes	1	penA.2.002	A	9918
ERS3796977	ERR3577450	0.06	0.03	0.015	>=16	Heterosexual men	>4	NA	Yes	2014	NA	No	0	penA.19.001	A	6974
ERS3796917	ERR3577404	0.06	0.015	0.008	2	MSM	>4	NA	Yes	2014	NA	No	1	penA.19.001	A	8016
ERS3796924	ERR3577405	0.25	0.015	0.004	>=16	MSM	0.25	NA	Yes	2014	NA	Yes	0	penA.2.002	A	-
ERS3796921	ERR3577406	0.125	0.06	0.008	0.03	MSM	0.25	NA	No	2014	NA	Yes	1	penA.34.001	A	4244
ERS3796920	ERR3577407	0.25	0.015	0.004	0.03	MSM	0.25	NA	Yes	2014	NA	No	0	penA.2.001	A	-
ERS3796922	ERR3577408	0.125	0.015	0.015	32	MSM	1	NA	Yes	2014	NA	No	1	penA.12.001	A	225
ERS3796923	ERR3577409	0.5	0.06	0.015	>=16	MSM	0.5	NA	Yes	2014	NA	No	0	penA.34.001	A	1407
ERS3796926	ERR3577410	0.25	0.015	0.002	0.03	MSM	0.125	NA	No	2014	NA	Yes	0	penA.34.001	A	13911
ERS3796925	ERR3577411	0.06	0.008	0.002	0.03	MSM	0.125	NA	No	2014	NA	No	0	penA.14.001	B	5985
ERS3796928	ERR3577412	0.25	0.015	0.004	0.03	MSM	0.25	NA	No	2014	NA	No	0	penA.2.001	A	2992
ERS3796927	ERR3577413	0.25	0.06	0.06	>=16	MSM	1	NA	Yes	2014	NA	No	0	penA.44.001	A	6360
ERS3797194	ERR3577593	0.125	0.015	0.004	0.03	MSM	>4	No	Yes	2014	1	No	0	penA.14.001	B	26
ERS1806557	ERR3578207	0.06	0.03	0.004	0.03	Women	0.125	NA	No	2014	NA	Yes	0	penA.1.001	B	-
ERS3797158	ERR3578846	0.03	0.004	0.002	0.03	Heterosexual men	0.06	No	No	2014	2+	No	0	penA.22.001	B	2
ERS3797160	ERR3578847	0.06	0.015	0.004	0.03	Heterosexual men	0.125	NA	Yes	2014	NA	No	0	penA.1.001	B	51
ERS1806558	ERR3578208	0.06	0.03	0.008	0.03	Heterosexual men	0.5	No	No	2014	1	No	0	penA.9.001	A	1108
ERS3797120	ERR3578823	0.06	0.015	0.004	0.03	Women	0.125	No	Yes	2014	2+	No	0	penA.1.001	B	51
ERS3797122	ERR3578824	0.06	0.015	0.004	0.03	Women	0.125	No	Yes	2014	2+	No	0	penA.1.001	B	51
ERS3797123	ERR3578825	0.03	0.015	0.004	0.03	Women	0.06	NA	No	2014	NA	No	0	penA.1.001	B	51
ERS3797195	ERR3577594	0.06	0.015	0.004	0.03	MSM	0.125	No	Yes	2014	2+	No	0	penA.2.001	A	10528
ERS3797124	ERR3578826	0.125	0.015	0.004	0.03	Women	0.25	No	No	2014	1	No	0	penA.1.001	B	51
ERS3797125	ERR3578827	0.25	0.06	0.03	8	Women	0.5	No	No	2014	1	No	0	penA.44.001	A	8638
ERS3797200	ERR3577595	0.125	0.015	0.004	0.03	MSM	0.125	No	No	2014	2+	No	0	penA.14.001	B	8919
ERS3797126	ERR3578828	0.25	0.06	0.015	32	Women	>4	NA	No	2014	NA	No	0	penA.21.001	A	-
ERS3797164	ERR3577563	0.25	0.06	0.015	32	Heterosexual men	>4	NA	Yes	2014	NA	No	0	penA.21.001	A	-
ERS3797162	ERR3577564	0.03	0.03	0.004	0.03	Heterosexual men	0.125	No	No	2014	2+	Yes	0	penA.1.001	B	239
ERS3797197	ERR3577596	0.125	0.015	0.004	0.03	MSM	4	No	NA	2014	2+	No	0	penA.14.001	B	26
ERS3797198	ERR3577597	0.125	0.015	0.008	0.03	MSM	4	No	Yes	2014	2+	No	0	penA.14.001	B	26
ERS3797201	ERR3577598	0.25	0.06	0.03	>=16	MSM	0.5	NA	No	2014	NA	No	0	penA.44.001	A	2400
ERS3797199	ERR3577599	0.125	0.015	0.002	0.03	MSM	4	No	No	2014	1	Yes	0	penA.14.001	B	1514
ERS3797203	ERR3577600	0.25	0.03	0.004	0.03	MSM	4	No	NA	2014	1	No	1	penA.14.001	B	26
ERS3797128	ERR3578829	0.03	0.002	0.002	0.03	Women	0.06	No	No	2014	2+	No	0	penA.22.001	B	1687
ERS3797204	ERR3577601	0.5	0.06	0.03	>=16	MSM	0.5	No	Yes	2014	2+	No	0	penA.44.001	A	8030
ERS3797202	ERR3577602	0.25	0.015	0.002	0.03	MSM	0.125	NA	NA	2014	NA	No	0	penA.2.001	A	2992
ERS3797127	ERR3578830	0.03	0.03	0.004	0.03	Women	0.125	No	No	2014	1	No	0	penA.1.001	B	51
ERS3797129	ERR3578831	0.06	0.015	0.004	0.03	Women	0.125	Yes	Yes	2014	0	No	0	penA.1.001	B	1037
ERS3797205	ERR3577603	0.25	0.015	0.004	0.03	MSM	4	No	Yes	2014	1	No	1	penA.14.001	B	26
ERS3797165	ERR3577565	0.5	0.06	0.03	32	Heterosexual men	1	Yes	Yes	2014	0	No	0	penA.21.001	A	-
ERS1806559	ERR3578209	0.03	0.008	0.004	0.03	Women	0.06	No	No	2014	2+	No	0	penA.1.001	B	881
ERS3797167	ERR3577566	0.03	0.002	0.002	0.03	Heterosexual men	0.06	Yes	Yes	2014	0	No	0	penA.22.001	B	2
ERS3797166	ERR3577567	0.03	0.015	0.004	0.03	Heterosexual men	0.125	No	No	2014	2+	No	0	penA.22.001	B	2
ERS3797168	ERR3577568	0.125	0.06	0.03	>=16	Heterosexual men	1	No	Yes	2014	2+	No	0	penA.13.001	A	11373
ERS3797888	ERR3577341	0.125	0.015	0.004	0.03	Heterosexual men	0.125	No	Yes	2014	1	No	0	penA.22.001	B	-
ERS3797170	ERR3577569	0.03	0.015	0.008	0.03	Heterosexual men	0.06	No	Yes	2014	2+	Yes	0	penA.1.001	B	51
ERS3797206	ERR3577604	0.125	0.015	0.004	0.03	MSM	4	NA	NA	2014	NA	No	0	penA.14.001	B	26
ERS3797169	ERR3577570	0.06	0.03	0.004	0.03	Heterosexual men	2	Yes	Yes	2014	2+	No	0	penA.22.001	B	292
ERS3797131	ERR3578832	0.03	0.03	0.015	0.03	Women	0.125	No	Yes	2014	2+	No	0	penA.1.001	B	51
ERS3797208	ERR3577605	0.125	0.008	0.002	0.03	MSM	0.125	No	NA	2014	2+	No	0	penA.2.001	A	-
ERS3797207	ERR3577606	0.03	0.008	0.004	0.03	MSM	0.125	No	Yes	2014	2+	No	0	penA.22.001	B	2
ERS3797132	ERR3578833	0.125	0.008	0.004	0.03	Women	0.125	No	No	2014	1	No	0	penA.22.001	B	2
ERS3797209	ERR3577607	0.125	0.015	0.004	0.03	MSM	>4	No	No	2014	2+	Yes	1	penA.14.001	B	26
ERS3797210	ERR3577608	0.03	0.008	0.002	0.03	MSM	0.125	No	Yes	2014	2+	No	0	penA.22.001	B	2
ERS3797171	ERR3577571	0.03	0.03	0.004	0.03	Heterosexual men	0.125	No	No	2014	2+	No	0	penA.1.001	B	51
ERS3797213	ERR3577609	0.125	0.008	0.004	0.03	MSM	0.25	No	No	2014	2+	No	0	penA.2.001	A	10528
ERS3797172	ERR3577572	0.25	0.06	0.03	>=16	Heterosexual men	1	No	No	2014	2+	No	0	penA.34.001	A	1407
ERS3797133	ERR3578834	0.03	0.015	0.004	0.03	Women	0.125	No	Yes	2014	1	No	0	penA.22.001	B	2
ERS3797212	ERR3577610	0.125	0.015	0.004	0.03	MSM	4	No	No	2014	2+	No	0	penA.14.001	B	26
ERS3797175	ERR3577573	0.03	0.015	0.004	0.03	Heterosexual men	0.125	No	Yes	2014	2+	No	0	penA.22.001	B	2
ERS3797211	ERR3577611	0.06	0.015	0.004	0.03	MSM	0.25	NA	No	2014	NA	Yes	0	penA.22.001	B	292
ERS3797173	ERR3577574	0.03	0.03	0.008	0.03	Heterosexual men	0.25	No	Yes	2014	1	No	0	penA.1.001	B	239
ERS3797214	ERR3577612	0.125	0.008	0.004	0.03	MSM	0.125	No	NA	2014	1	No	0	penA.2.001	A	7445
ERS3797174	ERR3577575	0.06	0.015	0.004	0.03	Heterosexual men	0.125	No	Yes	2014	1	No	0	penA.1.001	B	-
ERS3797176	ERR3577576	0.125	0.008	0.002	0.03	Heterosexual men	0.125	No	Yes	2014	2+	No	0	penA.22.001	B	-
ERS3797178	ERR3577577	0.03	0.03	0.004	0.03	Heterosexual men	0.125	Yes	Yes	2014	0	No	0	penA.1.001	B	51
ERS3797134	ERR3578835	0.06	0.015	0.004	0.03	Women	0.125	No	Yes	2014	1	No	0	penA.1.001	B	51
ERS3797177	ERR3577578	0.03	0.008	0.002	0.03	Heterosexual men	0.125	No	No	2014	2+	No	0	penA.1.001	B	51
ERS3797720	ERR3577917	0.5	0.06	0.03	32	Heterosexual men	1	Yes	Yes	2014	0	No	0	penA.34.001	A	3588
ERS3797721	ERR3577918	0.5	0.125	0.015	32	Women	1	Yes	Yes	2014	0	No	0	penA.34.001	A	3588
ERS3797722	ERR3577919	0.06	0.002	0.002	0.03	Women	0.06	No	No	2014	2+	No	0	penA.22.001	B	-
ERS3797723	ERR3577920	0.03	0.008	0.002	0.03	Heterosexual men	0.06	NA	NA	2014	NA	No	0	penA.22.001	B	2
ERS3797726	ERR3577921	0.03	0.008	0.004	0.03	Women	0.125	NA	NA	2014	NA	Yes	0	penA.22.001	B	2
ERS3797724	ERR3577922	0.25	0.008	0.002	4	MSM	0.25	No	Yes	2014	2+	No	0	penA.2.002	A	-
ERS3797725	ERR3577923	0.125	0.06	0.015	>=16	MSM	0.25	No	Yes	2014	2+	No	0	penA.44.001	A	11492
ERS3797727	ERR3577924	0.125	0.03	0.015	>=16	MSM	0.25	No	Yes	2014	2+	No	0	penA.44.001	A	11492
ERS3797731	ERR3577925	0.06	0.002	0.002	0.03	Heterosexual men	0.06	No	No	2014	2+	No	0	penA.1.001	B	51
ERS3797728	ERR3577926	0.25	0.03	0.015	>=16	MSM	0.25	No	NA	2014	2+	Yes	0	penA.44.001	A	11492
ERS1806560	ERR3578210	0.03	0.03	0.008	0.03	Heterosexual men	0.06	No	No	2014	1	No	0	penA.1.001	B	7619
ERS3797730	ERR3577927	0.25	0.06	0.03	>=16	MSM	0.5	No	Yes	2014	2+	No	0	penA.44.001	A	11492
ERS3797732	ERR3577928	0.25	0.06	0.03	>=16	MSM	0.5	No	Yes	2014	1	No	0	penA.44.001	A	-
ERS3797733	ERR3577929	0.06	0.008	0.002	0.03	Women	0.06	No	Yes	2014	1	No	0	penA.1.001	B	51
ERS3797734	ERR3577930	0.06	0.008	0.002	0.03	Heterosexual men	0.06	No	No	2014	2+	No	0	penA.1.001	B	51
ERS3797735	ERR3577931	0.125	0.004	0.002	0.03	MSM	4	Yes	No	2014	1	No	0	penA.2.001	A	5793
ERS3797736	ERR3577932	0.25	0.03	0.015	0.03	MSM	>4	Yes	No	2014	0	Yes	0	penA.14.001	B	843
ERS3797738	ERR3577933	0.03	0.002	0.002	0.03	Heterosexual men	0.06	Yes	Yes	2014	1	No	0	penA.15.001	B	-
ERS3797739	ERR3579036	0.25	0.06	0.03	>=16	MSM	0.5	No	No	2014	2+	No	0	penA.44.001	A	-
ERS3797740	ERR3579037	0.25	0.008	0.002	0.03	Women	0.125	No	Yes	2014	2+	No	0	penA.2.001	A	4244
ERS3797912	ERR3577363	0.125	0.015	0.008	8	MSM	0.25	Yes	Yes	2014	1	Yes	0	penA.5.002	A	12547
ERS3797741	ERR3579038	0.25	0.008	0.004	8	Heterosexual men	0.25	No	Yes	2014	2+	No	0	penA.2.002	A	4995
ERS3797742	ERR3579039	0.25	0.015	0.004	0.03	MSM	4	No	Yes	2014	2+	No	0	penA.14.001	B	843
ERS3797746	ERR3579040	0.25	0.03	0.008	0.03	MSM	0.25	No	No	2014	1	No	0	penA.2.001	A	9901
ERS3797743	ERR3579041	0.25	0.008	0.004	8	MSM	0.25	Yes	NA	2014	1	Yes	0	penA.2.002	A	10421
ERS3797744	ERR3579042	0.25	0.015	0.004	0.03	Heterosexual men	0.25	NA	NA	2014	NA	No	0	penA.2.001	A	5553
ERS3797913	ERR3577364	0.06	0.008	0.002	0.03	Heterosexual men	0.06	No	Yes	2014	2+	No	0	penA.22.001	B	2
ERS3797745	ERR3579043	0.5	0.125	0.03	32	Heterosexual men	1	Yes	Yes	2014	0	No	0	penA.34.001	A	3779
ERS3797747	ERR3579044	0.25	0.015	0.004	0.03	MSM	4	No	No	2014	2+	Yes	1	penA.14.001	B	843
ERS3797748	ERR3579045	0.25	0.015	0.004	8	MSM	0.25	NA	NA	2014	NA	Yes	0	penA.2.002	A	10421
ERS3797749	ERR3579046	0.25	0.008	0.002	0.03	MSM	0.125	No	Yes	2014	2+	Yes	0	penA.2.001	A	2992
ERS3797750	ERR3579047	0.03	0.008	0.002	0.03	Women	0.06	No	Yes	2014	2+	No	0	penA.1.003	B	25
ERS3797751	ERR3579048	0.25	0.008	0.004	8	MSM	0.25	No	NA	2014	2+	No	0	penA.2.002	A	10421
ERS3797753	ERR3579049	0.25	0.008	0.004	8	Heterosexual men	>4	Yes	Yes	2014	1	No	0	penA.2.002	A	-
ERS3797752	ERR3579050	0.06	0.008	0.004	0.03	Women	0.06	Yes	Yes	2014	0	No	0	penA.1.001	B	51
ERS3797754	ERR3579051	0.25	0.008	0.002	8	MSM	0.25	No	Yes	2014	2+	No	0	penA.2.002	A	10421
ERS3797756	ERR3579052	0.06	0.004	0.002	0.03	Heterosexual men	0.06	Yes	Yes	2014	0	No	0	penA.15.001	B	5341
ERS3797757	ERR3579053	0.06	0.015	0.002	0.03	Heterosexual men	0.25	Yes	Yes	2014	1	No	0	penA.45.001	B	384
ERS3797758	ERR3579054	0.5	0.06	0.015	8	MSM	0.5	No	Yes	2014	2+	No	0	penA.34.001	A	13902
ERS3797592	ERR3578969	0.03	0.002	0.002	0.03	Heterosexual men	0.06	No	Yes	2014	0	No	0	penA.15.001	B	-
ERS3797590	ERR3578970	0.25	0.008	0.004	8	MSM	>4	No	Yes	2014	2+	No	0	penA.2.002	A	5624
ERS3797591	ERR3578971	0.125	0.008	0.002	0.03	MSM	0.25	No	Yes	2014	2+	No	0	penA.2.001	A	2992
ERS3797593	ERR3578972	0.06	0.008	0.002	0.03	Heterosexual men	0.125	No	No	2014	1	No	0	penA.1.001	B	51
ERS3797594	ERR3578973	0.125	0.008	0.004	8	MSM	>4	No	No	2014	2+	No	1	penA.2.002	A	9918
ERS3797595	ERR3578974	0.125	0.004	0.004	4	MSM	>4	No	No	2014	1	No	0	penA.2.002	A	5624
ERS3797596	ERR3578975	0.25	0.015	0.004	0.03	MSM	0.5	No	Yes	2014	1	Yes	0	penA.2.001	A	-
ERS3797597	ERR3578976	0.25	0.06	0.008	0.03	MSM	0.25	No	Yes	2014	2+	No	0	penA.34.001	A	4244
ERS3797598	ERR3578977	0.06	0.015	0.004	0.03	MSM	0.125	No	Yes	2014	2+	No	1	penA.14.001	B	8919
ERS3797600	ERR3578978	0.125	0.015	0.004	8	Heterosexual men	0.25	Yes	Yes	2014	1	No	0	penA.2.002	A	4995
ERS3797601	ERR3578979	0.125	0.008	0.002	0.03	MSM	0.125	No	Yes	2014	2+	Yes	0	penA.2.001	A	12217
ERS3797599	ERR3578980	0.25	0.06	0.03	>=16	MSM	0.5	No	No	2014	1	No	0	penA.44.001	A	6360
ERS3797602	ERR3578981	0.25	0.015	0.004	8	MSM	0.25	No	Yes	2014	2+	Yes	0	penA.2.002	A	10421
ERS3797603	ERR3578982	0.125	0.03	0.015	0.03	Women	0.25	No	Yes	2014	1	No	0	penA.22.001	B	-
ERS3797604	ERR3578983	0.03	0.008	0.002	0.03	Women	0.125	No	Yes	2014	1	No	0	penA.1.001	B	51
ERS3797605	ERR3578984	0.25	0.03	0.015	32	Heterosexual men	>4	No	Yes	2014	2+	No	0	penA.5.002	A	-
ERS3797606	ERR3578985	0.06	0.002	0.002	0.03	Heterosexual men	0.06	No	Yes	2014	2+	No	0	penA.15.001	B	13113
ERS3797607	ERR3578986	0.25	0.015	0.004	8	MSM	>4	No	Yes	2014	2+	No	0	penA.2.002	A	9918
ERS3797608	ERR3578987	0.25	0.06	0.03	>=16	MSM	1	No	Yes	2014	2+	No	0	penA.13.001	A	11373
ERS3797609	ERR3578988	0.25	0.03	0.03	>=16	MSM	0.5	No	No	2014	2+	Yes	1	penA.44.001	A	2400
ERS3797610	ERR3578989	0.25	0.015	0.004	0.06	MSM	0.125	No	No	2014	2+	No	0	penA.2.001	A	-
ERS3797612	ERR3578990	0.125	0.015	0.002	0.03	MSM	0.25	No	Yes	2014	1	No	0	penA.2.001	A	2992
ERS3797611	ERR3578991	0.06	0.008	0.002	0.03	MSM	>4	No	Yes	2014	2+	No	0	penA.2.001	A	5793
ERS3797914	ERR3577365	0.125	0.015	0.004	8	MSM	>4	No	Yes	2014	2+	No	0	penA.2.002	A	9918
ERS3797547	ERR3578992	0.25	0.015	0.004	0.03	Women	0.25	No	No	2014	1	No	0	penA.22.001	B	-
ERS3797546	ERR3578993	0.03	0.002	0.002	0.03	Women	0.06	No	Yes	2014	0	No	0	penA.9.001	A	10839
ERS3797548	ERR3578994	0.25	0.008	0.004	0.03	MSM	0.25	No	Yes	2014	1	Yes	0	penA.2.001	A	11601
ERS3797550	ERR3578995	0.06	0.008	0.004	4	Heterosexual men	0.125	No	Yes	2014	2+	No	0	penA.2.002	A	3942
ERS3797549	ERR3578996	0.125	0.015	0.008	4	Heterosexual men	>4	No	Yes	2014	1	No	0	penA.19.001	A	-
ERS3797551	ERR3578997	0.125	0.015	0.008	0.03	Women	0.25	No	Yes	2014	1	No	0	penA.2.001	A	10844
ERS3797552	ERR3578998	0.25	0.008	0.004	8	MSM	>4	No	Yes	2014	2+	No	0	penA.2.002	A	9918
ERS3797553	ERR3578999	0.06	0.008	0.002	0.125	MSM	0.25	No	NA	2014	2+	Yes	1	penA.9.001	A	8370
ERS3797554	ERR3579000	0.03	0.002	0.002	0.03	Heterosexual men	0.06	No	Yes	2014	1	No	0	penA.19.001	A	-
ERS3797556	ERR3579001	0.125	0.008	0.002	0.03	MSM	0.125	No	Yes	2014	2+	No	0	penA.14.001	B	-
ERS3797135	ERR3578836	0.125	0.06	0.015	8	Women	0.25	No	No	2014	1	No	0	penA.44.001	A	10149
ERS3797179	ERR3577579	0.125	0.06	0.015	8	Heterosexual men	0.25	No	Yes	2014	1	No	0	penA.44.001	A	10149
ERS3797215	ERR3577613	0.125	0.015	0.004	0.03	MSM	0.25	Yes	Yes	2014	0	No	0	penA.22.001	B	292
ERS3797216	ERR3577614	0.5	0.015	0.004	0.03	MSM	0.25	No	No	2014	2+	Yes	0	penA.2.001	A	2992
ERS1806564	ERR3578215	0.03	0.008	0.002	0.03	Heterosexual men	0.06	No	No	2014	1	No	0	penA.22.001	B	2
ERS3797217	ERR3577615	0.25	0.008	0.004	8	MSM	0.25	No	No	2014	2+	Yes	0	penA.2.002	A	4995
ERS3797218	ERR3577616	0.125	0.008	0.002	0.03	MSM	0.125	No	Yes	2014	2+	No	0	penA.14.001	B	-
ERS3797182	ERR3577580	0.125	0.06	0.03	>=16	Heterosexual men	0.5	Yes	Yes	2014	0	No	0	penA.43.002	A	-
ERS3797220	ERR3577617	0.25	0.008	0.002	8	MSM	0.25	NA	NA	2014	NA	Yes	0	penA.2.002	A	4995
ERS3797181	ERR3577581	0.03	0.008	0.002	0.03	Heterosexual men	0.06	No	Yes	2014	2+	No	0	penA.22.001	B	2
ERS3797184	ERR3577582	0.25	0.015	0.002	0.03	Heterosexual men	0.25	No	Yes	2014	1	No	0	penA.45.001	B	384
ERS3797136	ERR3578837	0.125	0.004	0.002	0.03	Women	0.06	No	NA	2014	1	No	0	penA.22.001	B	-
ERS3797219	ERR3577618	0.125	0.015	0.004	0.03	MSM	0.125	No	Yes	2014	2+	No	0	penA.22.001	B	292
ERS3797137	ERR3578838	0.125	0.06	0.03	>=16	Women	0.5	Yes	Yes	2014	0	No	0	penA.43.002	A	-
ERS3797151	ERR3578839	0.03	0.008	0.004	0.03	Women	0.125	No	Yes	2014	2+	No	0	penA.22.001	B	2
ERS3797185	ERR3577583	0.125	0.015	0.004	0.03	Heterosexual men	0.125	No	Yes	2014	2+	No	0	penA.22.001	B	292
ERS3797152	ERR3578840	0.03	0.03	0.004	0.03	Women	0.125	No	Yes	2014	2+	No	0	penA.1.001	B	51
ERS3797186	ERR3577584	0.125	0.015	0.004	0.03	Heterosexual men	0.25	No	Yes	2014	2+	No	0	penA.22.001	B	292
ERS3797153	ERR3578841	0.06	0.015	0.002	0.03	Women	0.125	No	No	2014	2+	No	0	penA.45.001	B	384
ERS3797187	ERR3577585	0.125	0.008	0.002	0.03	Heterosexual men	0.125	No	No	2014	1	No	0	penA.2.001	A	995
ERS3797155	ERR3578842	0.03	0.008	0.002	0.03	Women	0.06	No	Yes	2014	1	No	0	penA.1.001	B	25
ERS3797189	ERR3577586	0.06	0.008	0.008	0.03	Heterosexual men	0.125	No	Yes	2014	1	No	0	penA.1.001	B	-
ERS3797191	ERR3577587	0.125	0.015	0.004	0.03	Heterosexual men	0.25	NA	Yes	2014	NA	No	0	penA.22.001	B	292
ERS3797154	ERR3578843	0.06	0.015	0.004	0.03	Women	0.06	No	Yes	2014	2+	No	0	penA.1.001	B	239
ERS3797221	ERR3577619	0.25	0.015	0.004	8	MSM	0.25	NA	Yes	2014	NA	No	0	penA.2.002	A	10421
ERS3797157	ERR3578844	0.25	0.03	0.008	0.03	Women	0.25	No	No	2014	1	No	0	penA.34.001	A	11084
ERS3797222	ERR3577620	0.06	0.004	0.015	8	MSM	0.25	No	No	2014	2+	No	0	penA.44.001	A	10149
ERS3797190	ERR3577588	0.125	0.03	0.008	0.03	Heterosexual men	>4	No	Yes	2014	2+	No	0	penA.19.001	A	-
ERS3797223	ERR3577621	0.125	0.015	0.004	0.03	MSM	0.25	No	No	2014	1	No	1	penA.22.001	B	292
ERS3797224	ERR3577622	0.06	0.004	0.002	0.03	MSM	0.125	No	Yes	2014	2+	Yes	1	penA.2.001	A	10528
ERS3797225	ERR3577623	0.125	0.008	0.004	0.03	MSM	4	No	No	2014	2+	No	0	penA.14.001	B	26
ERS3797232	ERR3577624	0.125	0.008	0.004	0.03	MSM	4	No	Yes	2014	1	No	0	penA.14.001	B	26
ERS3797226	ERR3577625	0.125	0.008	0.004	0.03	MSM	0.25	NA	NA	2014	NA	No	0	penA.14.001	B	11461
ERS3797227	ERR3577626	0.125	0.015	0.004	0.03	MSM	0.25	No	NA	2014	1	No	0	penA.22.001	B	292
ERS3797188	ERR3577589	0.03	0.008	0.002	0.03	Heterosexual men	0.06	No	No	2014	2+	No	0	penA.1.001	B	51
ERS3797159	ERR3578845	0.06	0.015	0.004	0.03	Women	0.125	No	No	2014	2+	No	0	penA.1.001	B	239
ERS3797228	ERR3577627	0.125	0.008	0.002	0.03	MSM	4	Yes	Yes	2014	2+	No	0	penA.14.001	B	-
ERS3797192	ERR3577590	0.25	0.008	0.004	8	Heterosexual men	0.5	Yes	No	2014	0	No	0	penA.2.001	A	-
ERS3797193	ERR3577591	0.06	0.008	0.004	0.03	Heterosexual men	0.125	No	Yes	2014	1	No	0	penA.1.001	B	239
ERS3797196	ERR3577592	0.03	0.03	0.008	0.03	Heterosexual men	0.125	No	Yes	2014	2+	No	0	penA.1.001	B	881
ERS3797229	ERR3577628	0.125	0.015	0.004	0.03	MSM	0.25	No	No	2014	2+	No	0	penA.22.001	B	292
ERS3797231	ERR3577629	0.125	0.008	0.002	0.03	MSM	0.25	No	No	2014	2+	No	0	penA.14.001	B	-
ERS3796978	ERR3577451	0.125	0.015	0.004	0.03	Heterosexual men	0.25	NA	Yes	2014	NA	No	0	penA.22.001	B	292
ERS3796936	ERR3577417	0.125	0.004	0.002	0.03	MSM	1	NA	Yes	2014	NA	No	0	penA.2.001	A	5793
ERS3796934	ERR3577418	0.125	0.015	0.002	8	MSM	>4	NA	Yes	2014	NA	Yes	1	penA.2.002	A	9918
ERS3796935	ERR3577419	0.25	0.008	0.004	8	MSM	>4	NA	Yes	2014	NA	Yes	0	penA.2.002	A	9918
ERS3796940	ERR3577420	0.25	0.008	0.002	8	MSM	0.25	NA	No	2014	NA	Yes	1	penA.2.002	A	-
ERS3796939	ERR3577421	0.25	0.008	0.002	0.03	MSM	0.25	NA	No	2014	NA	No	0	penA.2.001	A	9368
ERS3796937	ERR3577422	1	0.03	0.008	0.06	MSM	0.25	NA	No	2014	NA	Yes	1	penA.2.001	A	-
ERS3796938	ERR3577423	0.25	0.06	0.008	0.03	MSM	0.25	NA	No	2014	NA	No	0	penA.34.001	A	4244
ERS3796980	ERR3577452	0.5	0.03	0.015	32	Heterosexual men	1	NA	Yes	2014	NA	No	0	penA.12.001	A	5061
ERS3796941	ERR3577424	0.25	0.015	0.002	8	MSM	0.125	NA	No	2014	NA	No	0	penA.2.002	A	10421
ERS3796942	ERR3577425	0.125	0.008	0.004	0.03	MSM	0.125	NA	Yes	2014	NA	Yes	1	penA.2.001	A	2992
ERS3796944	ERR3577426	0.125	0.015	0.008	4	MSM	0.5	NA	No	2014	NA	No	0	penA.14.001	A	9219
ERS1806566	ERR3578216	0.25	0.015	0.004	8	MSM	0.25	NA	No	2014	NA	No	0	penA.2.002	A	4995
ERS3796945	ERR3577427	0.25	0.06	0.008	0.03	MSM	0.25	NA	Yes	2014	NA	Yes	1	penA.34.001	A	4244
ERS3796946	ERR3577428	0.06	0.015	0.015	0.03	MSM	0.25	NA	Yes	2014	NA	No	1	penA.22.001	B	292
ERS3796948	ERR3577429	0.25	0.008	0.002	8	MSM	0.25	NA	Yes	2014	NA	No	1	penA.2.002	A	4995
ERS3796947	ERR3577430	0.25	0.008	0.004	8	MSM	>4	NA	Yes	2014	NA	Yes	0	penA.2.002	A	9918
ERS1806567	ERR3578217	0.25	0.06	0.008	0.03	MSM	0.25	NA	No	2014	NA	No	0	penA.34.001	A	4244
ERS3796950	ERR3577431	0.06	0.004	0.002	0.03	MSM	0.125	NA	Yes	2014	NA	No	1	penA.2.001	A	2992
ERS3796953	ERR3577432	0.125	0.008	0.004	0.03	MSM	0.25	NA	Yes	2014	NA	No	0	penA.2.001	A	2992
ERS3796951	ERR3577433	0.125	0.06	0.008	0.03	MSM	0.25	NA	No	2014	NA	No	1	penA.34.001	A	4244
ERS3796979	ERR3577453	0.06	0.004	0.002	0.03	Heterosexual men	0.25	NA	Yes	2014	NA	No	0	penA.2.001	A	995
ERS3796952	ERR3577434	0.125	0.015	0.002	0.03	MSM	4	NA	Yes	2014	NA	Yes	1	penA.14.001	B	26
ERS3796954	ERR3577435	0.125	0.015	0.004	8	MSM	0.25	NA	Yes	2014	NA	No	1	penA.2.002	A	9918
ERS3796955	ERR3577436	0.125	0.06	0.004	0.03	MSM	0.125	NA	Yes	2014	NA	Yes	0	penA.34.001	A	11084
ERS3796956	ERR3577437	0.25	0.008	0.004	8	MSM	>4	NA	Yes	2014	NA	No	0	penA.2.002	A	9918
ERS1806568	ERR3578218	0.25	0.015	0.004	>=16	MSM	>4	NA	No	2014	NA	Yes	0	penA.2.002	A	-
ERS3796958	ERR3577438	0.25	0.06	0.03	>=16	MSM	1	NA	Yes	2014	NA	No	0	penA.44.001	A	11492
ERS3796959	ERR3577439	0.125	0.06	0.008	0.03	MSM	0.25	NA	Yes	2014	NA	Yes	0	penA.34.001	A	4244
ERS1806569	ERR3578219	>=256.0	0.03	0.015	32	MSM	1	NA	Yes	2014	NA	Yes	0	penA.12.001	A	13124
ERS3796961	ERR3577440	1	0.06	0.03	32	MSM	1	NA	Yes	2014	NA	No	0	penA.34.001	A	4936
ERS3796963	ERR3577441	0.25	0.008	0.004	8	MSM	>4	NA	Yes	2014	NA	Yes	1	penA.2.002	A	9918
ERS3796964	ERR3577442	0.5	0.008	0.004	0.03	MSM	0.25	NA	Yes	2014	NA	No	0	penA.2.001	A	-
ERS3796981	ERR3577454	0.5	0.015	0.004	8	Heterosexual men	0.25	NA	Yes	2014	NA	No	0	penA.2.002	A	10421
ERS3796982	ERR3577455	0.125	0.015	0.002	0.03	Heterosexual men	0.25	NA	Yes	2014	NA	No	0	penA.45.001	B	384
ERS3796974	ERR3577447	0.125	0.015	0.002	0.03	Women	0.25	NA	Yes	2014	NA	No	0	penA.45.001	B	384
ERS3796965	ERR3577443	0.25	0.06	0.008	0.03	MSM	0.25	NA	No	2014	NA	Yes	1	penA.34.001	A	4244
ERS3796987	ERR3577456	0.03	0.008	0.004	0.03	Heterosexual men	0.06	NA	No	2014	NA	No	0	penA.1.001	B	51
ERS3796969	ERR3577444	0.25	0.015	0.004	4	MSM	>4	NA	No	2014	NA	No	0	penA.2.002	A	5624
ERS3796984	ERR3577458	0.06	0.004	0.002	0.03	MSM	0.125	NA	Yes	2014	NA	Yes	0	penA.2.001	A	4244
ERS3796985	ERR3577459	0.06	0.002	0.002	0.03	MSM	0.06	NA	Yes	2014	NA	No	0	penA.14.001	A	8465
ERS3796986	ERR3577460	0.25	0.06	0.03	0.03	MSM	2	NA	Yes	2014	NA	No	0	penA.13.001	A	-
ERS3796988	ERR3577461	0.25	0.06	0.008	0.03	MSM	0.25	NA	Yes	2014	NA	Yes	0	penA.34.001	A	4244
ERS3796983	ERR3577457	0.5	0.125	0.03	32	Heterosexual men	2	NA	Yes	2014	NA	Yes	0	penA.34.001	A	1407
ERS3796990	ERR3577462	0.25	0.03	0.008	0.03	MSM	0.25	NA	Yes	2014	NA	No	0	penA.2.001	A	9901
ERS3796989	ERR3577463	0.25	0.015	0.004	4	MSM	>4	NA	Yes	2014	NA	No	0	penA.2.002	A	5624
ERS1806571	ERR3578220	0.125	0.015	0.004	0.03	MSM	0.125	NA	Yes	2014	NA	Yes	0	penA.14.002	B	-
ERS3796930	ERR3577414	0.125	0.015	0.008	0.03	MSM	0.25	NA	No	2014	NA	No	1	penA.14.001	B	21
ERS1806570	ERR3578221	0.25	0.008	0.004	8	MSM	>4	NA	Yes	2014	NA	Yes	1	penA.2.002	A	9918
ERS3796933	ERR3577416	0.25	0.008	0.004	4	MSM	0.25	NA	Yes	2014	NA	No	0	penA.2.002	A	5624
ERS3796991	ERR3577464	0.125	0.015	0.004	0.03	MSM	0.25	NA	Yes	2014	NA	No	0	penA.22.001	B	292
ERS3797760	ERR3579055	0.25	0.06	0.03	>=16	MSM	0.5	No	Yes	2014	1	Yes	0	penA.44.001	A	2400
ERS3797759	ERR3579056	0.03	0.03	0.008	8	MSM	0.125	No	Yes	2014	2+	Yes	0	penA.34.001	A	1407
ERS3797762	ERR3579057	0.03	0.002	0.002	0.03	Heterosexual men	0.125	No	No	2014	2+	No	0	penA.1.001	B	8014
ERS3797761	ERR3579058	0.25	0.03	0.015	>=16	Heterosexual men	0.5	No	No	2014	2+	No	0	penA.49.001	A	2400
ERS3797763	ERR3579059	0.25	0.06	0.015	>=16	MSM	0.5	No	Yes	2014	2+	No	0	penA.34.001	A	1407
ERS3797764	ERR3579060	0.03	0.008	0.002	0.03	Heterosexual men	>4	No	Yes	2014	2+	No	0	penA.2.002	A	8065
ERS3797767	ERR3579061	0.125	0.03	0.015	>=16	Women	1	No	Yes	2014	2+	No	0	penA.12.001	A	-
ERS3797765	ERR3579062	0.25	0.06	0.03	>=16	Heterosexual men	0.5	No	No	2014	2+	No	1	penA.44.001	A	2400
ERS3797766	ERR3579063	0.125	0.015	0.008	0.03	Women	0.25	No	Yes	2014	1	No	0	penA.22.001	B	292
ERS3797768	ERR3579064	0.25	0.06	0.015	32	Heterosexual men	1	Yes	Yes	2014	1	No	0	penA.34.001	A	3806
ERS3797769	ERR3579065	0.125	0.008	0.004	0.03	Women	0.125	No	Yes	2014	2+	No	0	penA.22.001	B	2
ERS3797771	ERR3579066	0.06	0.015	0.004	0.03	Heterosexual men	0.125	No	Yes	2014	2+	No	0	penA.1.001	B	8014
ERS3797770	ERR3579067	0.125	0.008	0.002	0.03	Heterosexual men	0.25	No	Yes	2014	2+	No	0	penA.45.001	B	384
ERS3797915	ERR3577366	0.06	0.03	0.03	32	Heterosexual men	0.5	Yes	Yes	2014	1	No	1	penA.18.001	A	4730
ERS3797773	ERR3579068	0.125	0.008	0.002	0.03	MSM	0.25	No	Yes	2014	1	No	0	penA.2.001	A	1780
ERS3797775	ERR3579069	0.25	0.008	0.004	0.03	MSM	4	No	Yes	2014	2+	Yes	1	penA.14.001	B	26
ERS3797776	ERR3579070	0.125	0.008	0.002	0.03	Women	0.25	No	Yes	2014	1	No	0	penA.2.001	A	995
ERS3797778	ERR3579071	0.125	0.008	0.002	0.03	MSM	0.125	No	Yes	2014	2+	No	0	penA.2.001	A	1780
ERS3797777	ERR3579072	0.03	0.008	0.002	0.03	Heterosexual men	0.06	No	Yes	2014	1	No	0	penA.2.002	B	4186
ERS3797781	ERR3579073	0.25	0.008	0.004	0.03	Heterosexual men	0.25	No	Yes	2014	2+	No	0	penA.2.001	A	7445
ERS3797779	ERR3579074	0.03	0.008	0.002	0.03	Heterosexual men	0.25	Yes	Yes	2014	0	No	1	penA.22.001	B	-
ERS3797780	ERR3579075	0.06	0.004	0.002	0.03	Heterosexual men	2	NA	NA	2014	NA	Yes	0	penA.2.001	A	5793
ERS3797782	ERR3579076	0.25	0.015	0.008	0.03	Heterosexual men	0.25	No	Yes	2014	2+	No	0	penA.2.001	A	649
ERS3797783	ERR3579077	0.125	0.06	0.03	>=16	MSM	0.5	Yes	No	2014	2+	No	0	penA.34.001	A	-
ERS3797916	ERR3577367	0.25	0.015	0.008	0.03	MSM	0.5	No	Yes	2015	2+	No	0	penA.14.002	B	11744
ERS3797555	ERR3579002	1	0.015	0.008	0.03	MSM	0.25	No	Yes	2015	1	No	1	penA.2.001	A	9368
ERS3797557	ERR3579003	0.25	0.008	0.004	4	MSM	0.25	No	Yes	2015	1	No	1	penA.2.002	A	5624
ERS3797559	ERR3579004	1	0.06	0.015	0.03	MSM	0.25	No	No	2015	2+	No	1	penA.34.001	A	4244
ERS3797918	ERR3577368	1	0.015	0.008	0.03	MSM	0.25	No	No	2015	2+	No	0	penA.2.001	A	2992
ERS3797558	ERR3579005	0.5	0.008	0.008	8	MSM	0.5	No	Yes	2015	2+	Yes	0	penA.2.002	A	5062
ERS3797920	ERR3577369	0.125	0.015	0.03	4	MSM	0.25	Yes	NA	2015	1	No	0	penA.34.001	A	11690
ERS3797560	ERR3579006	0.5	0.015	0.008	8	MSM	0.25	No	No	2015	2+	No	0	penA.2.002	A	5624
ERS3797561	ERR3579007	0.25	0.06	0.015	4	Heterosexual men	0.25	No	Yes	2015	2+	No	0	penA.44.001	A	10149
ERS3797613	ERR3579008	0.06	0.004	0.002	0.03	MSM	0.06	Yes	No	2015	0	No	0	penA.15.001	B	-
ERS3797615	ERR3579009	1	0.03	0.008	0.03	MSM	0.25	No	Yes	2015	2+	Yes	0	penA.2.001	A	7353
ERS3797919	ERR3577370	0.25	0.008	0.008	0.03	MSM	0.5	No	NA	2015	2+	No	1	penA.9.001	A	5445
ERS3797614	ERR3579010	0.25	0.06	0.015	4	MSM	0.25	No	Yes	2015	2+	No	0	penA.44.001	A	9663
ERS3797617	ERR3579011	0.5	0.06	0.03	8	MSM	0.25	No	Yes	2015	2+	Yes	0	penA.44.001	A	13069
ERS3797784	ERR3579078	0.5	0.015	0.004	8	Heterosexual men	>4	No	Yes	2015	2+	No	0	penA.2.002	A	4995
ERS3797785	ERR3579079	0.25	0.015	0.004	4	MSM	0.125	No	Yes	2015	2+	No	0	penA.2.002	A	5624
ERS3797788	ERR3579080	0.25	0.015	0.008	0.5	MSM	0.25	No	NA	2015	2+	Yes	0	penA.9.001	A	21
ERS3797786	ERR3579081	0.5	0.03	0.008	0.03	MSM	1	No	NA	2015	2+	Yes	0	penA.9.001	A	8370
ERS3797787	ERR3579082	0.25	0.015	0.008	0.03	MSM	>4	No	Yes	2015	2+	No	0	penA.2.001	A	11727
ERS3797789	ERR3579083	0.125	0.015	0.008	0.06	Heterosexual men	0.25	No	Yes	2015	2+	No	0	penA.22.001	B	292
ERS1806561	ERR3578211	0.06	0.008	0.004	0.03	Women	0.125	No	Yes	2015	1	No	0	penA.22.001	B	-
ERS3797921	ERR3577372	0.25	0.015	0.008	0.03	Heterosexual men	0.5	No	No	2015	2+	No	0	penA.9.001	A	21
ERS3797790	ERR3579084	0.06	0.015	0.008	4	Heterosexual men	>4	No	Yes	2015	1	No	0	penA.2.002	A	5446
ERS3797791	ERR3579085	0.25	0.015	0.008	4	Women	0.125	No	NA	2015	2+	No	0	penA.1.001	B	51
ERS3797923	ERR3577373	0.25	0.03	0.03	>=16	MSM	0.5	No	Yes	2015	1	Yes	1	penA.44.001	A	2400
ERS3797792	ERR3579086	0.25	0.06	0.002	2	Heterosexual men	0.125	No	Yes	2015	2+	No	0	penA.45.001	B	384
ERS3797793	ERR3579087	0.25	0.008	0.008	4	Heterosexual men	>4	No	Yes	2015	2+	No	0	penA.2.002	A	5446
ERS3797795	ERR3579088	0.5	0.015	0.008	0.03	Heterosexual men	1	No	Yes	2015	2+	No	0	penA.9.001	A	21
ERS3797794	ERR3579089	0.125	0.008	0.015	0.03	MSM	4	No	Yes	2015	2+	Yes	0	penA.2.001	A	5793
ERS3797924	ERR3577374	0.03	0.004	0.002	2	Heterosexual men	0.06	Yes	Yes	2015	1	No	0	penA.2.002	A	5446
ERS3797796	ERR3579090	0.5	0.015	0.008	0.03	MSM	2	No	Yes	2015	1	No	1	penA.14.001	B	5268
ERS3797797	ERR3579091	1	0.03	0.03	8	Heterosexual men	0.5	No	Yes	2015	0	No	0	penA.34.001	A	11690
ERS3797929	ERR3577375	1	0.06	0.015	4	MSM	0.125	No	Yes	2015	1	No	0	penA.2.001	A	5441
ERS3797800	ERR3579092	0.03	0.002	0.002	0.03	MSM	0.06	No	Yes	2015	2+	No	0	penA.2.001	A	-
ERS3797798	ERR3579093	0.25	0.008	0.004	0.03	MSM	0.125	Yes	Yes	2015	2+	No	0	penA.2.001	A	1780
ERS3797799	ERR3579094	0.25	0.06	0.015	8	Heterosexual men	0.25	No	Yes	2015	2+	No	0	penA.44.001	A	5793
ERS3797801	ERR3579095	0.125	0.004	0.002	4	Heterosexual men	>4	Yes	Yes	2015	2+	No	0	penA.2.002	A	-
ERS3797802	ERR3579096	0.5	0.06	0.015	2	MSM	0.5	No	Yes	2015	2+	No	0	penA.34.001	A	3808
ERS3797803	ERR3579097	0.125	0.03	0.008	>=16	MSM	0.5	Yes	No	2015	2+	Yes	0	penA.12.001	A	8539
ERS3797804	ERR3579098	1	0.06	0.008	8	Heterosexual men	>4	No	Yes	2015	2+	No	0	penA.2.002	A	5446
ERS3797807	ERR3579100	0.03	0.015	0.008	0.03	MSM	0.125	No	Yes	2015	2+	No	0	penA.2.001	A	-
ERS3797805	ERR3579099	0.03	0.002	0.002	0.03	MSM	0.06	No	No	2015	2+	No	0	penA.2.001	A	-
ERS3797806	ERR3579101	0.25	0.015	0.008	0.03	MSM	0.5	No	Yes	2015	2+	Yes	0	penA.9.001	A	21
ERS3797808	ERR3579102	0.03	0.002	0.002	0.03	MSM	0.06	No	NA	2015	2+	Yes	1	penA.14.001	A	-
ERS3797810	ERR3579103	0.03	0.008	0.002	0.03	Heterosexual men	0.125	No	Yes	2015	1	No	0	penA.2.001	A	-
ERS3797809	ERR3579104	0.03	0.008	0.002	8	Heterosexual men	>4	No	Yes	2015	2+	No	0	penA.2.002	A	5446
ERS3797811	ERR3579105	0.25	0.008	0.004	0.03	Women	0.25	No	NA	2015	2+	No	0	penA.22.001	B	2
ERS3797815	ERR3579106	0.125	0.015	0.008	0.03	Women	0.25	No	No	2015	1	No	0	penA.1.001	B	-
ERS3797813	ERR3579107	0.125	0.015	0.008	0.03	Women	0.25	No	NA	2015	1	No	0	penA.22.001	B	292
ERS3797064	ERR3577536	0.125	0.008	0.004	0.03	Women	0.25	No	Yes	2015	1	No	0	penA.22.001	B	1687
ERS3797085	ERR3578789	0.25	0.008	0.002	0.03	Heterosexual men	0.25	No	Yes	2015	1	No	0	penA.22.001	B	1687
ERS3797063	ERR3577535	0.125	0.03	0.004	0.03	Women	0.125	No	No	2015	2+	No	0	penA.1.001	B	51
ERS3797066	ERR3577537	0.25	0.06	0.03	8	Women	0.5	No	NA	2015	1	No	0	penA.44.001	A	6360
ERS3797115	ERR3578818	0.5	0.03	0.015	0.03	MSM	0.5	Yes	No	2015	0	No	0	penA.9.001	A	21
ERS3797086	ERR3578790	0.5	0.06	0.03	>=16	Heterosexual men	0.5	No	Yes	2015	2+	No	0	penA.44.001	A	6360
ERS3797116	ERR3578819	0.25	0.015	0.008	0.03	MSM	0.5	No	NA	2015	2+	No	0	penA.9.001	A	21
ERS3797117	ERR3578820	0.25	0.015	0.004	0.03	MSM	4	No	Yes	2015	2+	No	0	penA.14.001	B	26
ERS3797118	ERR3578821	0.125	0.03	0.008	0.03	MSM	0.25	No	NA	2015	2+	No	0	penA.2.001	A	995
ERS3797087	ERR3578791	0.125	0.03	0.004	0.03	Heterosexual men	0.25	No	Yes	2015	1	No	0	penA.1.001	B	273
ERS3797119	ERR3578822	0.25	0.03	0.015	4	MSM	>4	No	Yes	2015	2+	No	0	penA.2.002	A	-
ERS3797088	ERR3578792	0.125	0.015	0.004	0.03	Heterosexual men	0.125	No	Yes	2015	2+	No	0	penA.1.001	B	1202
ERS3797230	ERR3577630	0.25	0.015	0.008	4	MSM	0.5	No	Yes	2015	1	No	1	penA.9.001	A	21
ERS3797233	ERR3577631	0.25	0.015	0.008	4	MSM	>4	No	NA	2015	2+	No	0	penA.2.002	A	758
ERS3797234	ERR3577632	0.25	0.015	0.004	0.03	MSM	2	No	Yes	2015	2+	No	0	penA.2.001	A	5793
ERS3797069	ERR3577538	0.125	0.03	0.008	0.03	Women	0.25	No	Yes	2015	1	No	0	penA.1.001	B	51
ERS3797235	ERR3577633	1	0.03	0.015	4	MSM	>4	No	No	2015	1	No	0	penA.2.002	A	758
ERS3797070	ERR3577539	0.06	0.015	0.004	0.03	Women	0.125	No	Yes	2015	2+	No	0	penA.1.001	B	10800
ERS3797237	ERR3577634	0.25	0.015	0.008	0.03	MSM	>4	No	Yes	2015	2+	No	1	penA.14.001	B	5268
ERS3797239	ERR3577635	0.06	0.008	0.004	0.03	MSM	0.125	No	Yes	2015	2+	No	0	penA.9.001	A	13122
ERS3797238	ERR3577636	0.5	0.03	0.008	0.03	MSM	0.25	No	Yes	2015	2+	No	0	penA.34.001	A	4244
ERS3797071	ERR3577540	0.125	0.03	0.004	0.03	Women	0.25	No	No	2015	2+	No	0	penA.1.001	B	51
ERS3797090	ERR3578793	0.03	0.015	0.004	0.03	Heterosexual men	0.06	No	Yes	2015	1	No	0	penA.1.001	B	51
ERS3797089	ERR3578794	0.125	0.015	0.004	0.03	Heterosexual men	0.25	No	Yes	2015	1	No	0	penA.22.001	B	-
ERS3797240	ERR3577637	0.5	0.03	0.008	0.03	MSM	0.25	No	No	2015	2+	No	0	penA.2.001	A	-
ERS3797095	ERR3578795	0.125	0.015	0.004	0.03	Heterosexual men	0.25	No	Yes	2015	2+	No	0	penA.22.001	B	-
ERS3797138	ERR3577541	0.03	0.015	0.002	0.03	Women	0.125	No	Yes	2015	1	No	0	penA.1.001	B	51
ERS3797242	ERR3577638	0.25	0.06	0.03	8	MSM	0.5	No	No	2015	2+	No	0	penA.44.001	A	6360
ERS3797091	ERR3578796	0.25	0.015	0.004	0.03	Heterosexual men	>4	No	No	2015	1	No	0	penA.14.001	B	26
ERS3797139	ERR3577542	0.06	0.015	0.004	0.03	Women	0.06	No	Yes	2015	0	No	0	penA.1.001	B	51
ERS3797890	ERR3577342	0.06	0.015	0.008	0.03	Heterosexual men	0.125	No	Yes	2015	1	No	0	penA.22.001	B	-
ERS3797243	ERR3577639	0.25	0.015	0.004	0.03	MSM	4	No	Yes	2015	1	No	0	penA.14.001	B	26
ERS3797246	ERR3577640	0.25	0.015	0.004	0.03	MSM	4	No	Yes	2015	0	No	0	penA.14.001	B	-
ERS3797142	ERR3577543	0.125	0.015	0.004	0.03	Women	0.125	No	Yes	2015	2+	No	0	penA.22.001	B	-
ERS3797245	ERR3577641	0.5	0.03	0.008	0.03	MSM	0.25	No	No	2015	1	No	1	penA.2.001	A	-
ERS3797244	ERR3577642	0.5	0.03	0.008	0.03	MSM	0.25	No	Yes	2015	1	No	1	penA.2.001	A	-
ERS3797140	ERR3577544	0.06	0.015	0.004	0.03	Women	0.125	No	Yes	2015	1	No	0	penA.22.001	B	-
ERS3797247	ERR3577643	0.25	0.015	0.004	0.03	MSM	4	No	No	2015	2+	No	0	penA.2.001	A	5793
ERS3797092	ERR3578797	0.5	0.06	0.008	0.03	Heterosexual men	>4	No	Yes	2015	1	No	0	penA.2.001	A	12154
ERS3797141	ERR3577545	0.03	0.015	0.002	0.03	Women	0.125	No	No	2015	2+	No	0	penA.1.001	B	51
ERS3797248	ERR3577644	0.5	0.03	0.015	0.03	MSM	0.25	No	No	2015	1	No	0	penA.34.001	A	4244
ERS1806563	ERR3578212	0.03	0.008	0.004	0.03	Women	0.06	No	No	2015	1	No	0	penA.1.001	B	51
ERS3797144	ERR3577546	0.06	0.03	0.008	0.03	Women	0.06	No	Yes	2015	2+	No	0	penA.1.001	B	51
ERS3797145	ERR3577547	0.06	0.03	0.002	0.03	Women	0.25	No	No	2015	2+	No	0	penA.1.001	B	51
ERS3797094	ERR3578798	0.06	0.03	0.008	0.03	Heterosexual men	0.25	No	Yes	2015	1	No	0	penA.1.001	B	8014
ERS3797146	ERR3577548	0.125	0.015	0.002	0.03	Women	0.125	No	No	2015	2+	No	0	penA.45.001	B	384
ERS3797001	ERR3577474	0.5	0.03	0.015	4	MSM	0.5	NA	Yes	2015	NA	Yes	0	penA.43.002	A	8370
ERS3797003	ERR3577475	0.25	0.03	0.015	4	MSM	0.25	NA	Yes	2015	NA	No	0	penA.13.001	A	14700
ERS3797004	ERR3577476	0.125	0.008	0.008	0.03	MSM	0.5	NA	Yes	2015	NA	Yes	0	penA.14.001	A	-
ERS3797005	ERR3577477	0.125	0.015	0.008	0.03	MSM	0.25	NA	NA	2015	NA	Yes	0	penA.2.002	A	6339
ERS3797006	ERR3577478	0.25	0.008	0.008	0.03	MSM	0.125	NA	NA	2015	NA	No	1	penA.2.001	A	5793
ERS3797007	ERR3577479	0.5	0.015	0.008	0.03	MSM	0.5	NA	Yes	2015	NA	No	0	penA.9.001	A	8370
ERS3796992	ERR3577465	0.5	0.015	0.008	0.03	Women	0.25	NA	NA	2015	NA	No	0	penA.2.001	A	-
ERS3797008	ERR3577480	0.5	0.008	0.004	8	MSM	>4	NA	NA	2015	NA	No	0	penA.2.002	A	9918
ERS3797009	ERR3577481	0.25	0.008	0.008	4	MSM	0.125	NA	Yes	2015	NA	No	0	penA.1.001	B	881
ERS3797014	ERR3577482	0.5	0.008	0.008	0.03	MSM	0.25	NA	No	2015	NA	No	0	penA.2.001	A	2992
ERS3797011	ERR3577483	0.5	0.03	0.015	0.03	MSM	0.5	NA	Yes	2015	NA	No	0	penA.2.001	A	5793
ERS3797271	ERR3577666	1	0.015	0.008	0.03	MSM	0.25	NA	Yes	2015	NA	Yes	1	penA.2.001	A	6855
ERS3797010	ERR3577484	0.25	0.004	0.004	2	MSM	0.125	NA	Yes	2015	NA	No	0	penA.15.001	B	13105
ERS3797012	ERR3577485	0.25	0.015	0.008	4	MSM	0.25	NA	Yes	2015	NA	Yes	1	penA.2.002	A	4995
ERS3797013	ERR3577486	0.5	0.015	0.008	0.06	MSM	0.5	NA	NA	2015	NA	No	0	penA.9.001	A	8370
ERS3797015	ERR3577487	1	0.015	0.008	0.03	MSM	0.25	NA	NA	2015	NA	No	1	penA.2.001	A	9208
ERS3797016	ERR3577488	0.5	0.015	0.015	8	MSM	0.5	NA	Yes	2015	NA	No	0	penA.5.002	A	12547
ERS3797017	ERR3577489	0.125	0.008	0.008	2	MSM	0.25	NA	Yes	2015	NA	Yes	1	penA.2.001	A	5441
ERS3797018	ERR3577490	1	0.008	0.004	0.03	MSM	0.25	NA	Yes	2015	NA	No	0	penA.2.001	A	2992
ERS3797022	ERR3577491	0.5	0.008	0.008	4	MSM	>4	NA	NA	2015	NA	No	0	penA.2.002	A	5624
ERS3797019	ERR3577492	0.25	0.015	0.008	2	MSM	2	NA	Yes	2015	NA	No	1	penA.2.002	A	6339
ERS3797020	ERR3577493	0.25	0.015	0.008	4	MSM	0.25	NA	No	2015	NA	No	1	penA.2.002	A	5624
ERS3796996	ERR3577470	0.03	0.008	0.004	8	Heterosexual men	2	NA	Yes	2015	NA	No	0	penA.2.002	A	-
ERS3797021	ERR3577494	0.125	0.008	0.008	0.03	MSM	0.5	NA	Yes	2015	NA	No	1	penA.2.001	A	5441
ERS3797023	ERR3577495	0.5	0.015	0.015	0.06	MSM	0.25	NA	NA	2015	NA	No	1	penA.2.001	A	5441
ERS3797024	ERR3577496	0.06	0.008	0.004	0.03	MSM	0.25	NA	No	2015	NA	No	0	penA.2.001	A	2992
ERS3797025	ERR3577497	0.25	0.008	0.004	0.03	MSM	4	NA	Yes	2015	NA	Yes	1	penA.2.001	A	5793
ERS3797026	ERR3577498	0.25	0.03	0.015	4	MSM	0.5	NA	NA	2015	NA	Yes	1	penA.13.001	A	14700
ERS3797027	ERR3577499	0.25	0.015	0.015	4	MSM	>4	NA	No	2015	NA	No	1	penA.2.002	A	5624
ERS3797028	ERR3577500	0.25	0.008	0.008	4	MSM	2	NA	Yes	2015	NA	No	0	penA.2.001	A	4990
ERS3797030	ERR3577501	0.25	0.008	0.008	4	MSM	0.25	NA	Yes	2015	NA	No	0	penA.2.002	A	340
ERS3797029	ERR3577502	0.25	0.008	0.004	1	MSM	4	NA	Yes	2015	NA	Yes	1	penA.14.001	B	26
ERS3797031	ERR3577503	1	0.008	0.008	0.03	MSM	0.25	NA	No	2015	NA	Yes	1	penA.2.001	A	6855
ERS3797892	ERR3577343	0.125	0.03	0.015	0.03	MSM	0.5	NA	No	2015	NA	No	0	penA.9.001	A	8517
ERS3797032	ERR3577504	0.5	0.125	0.06	>=16	MSM	2	NA	NA	2015	NA	Yes	1	penA.34.001	A	3149
ERS3797033	ERR3577505	0.25	0.015	0.004	8	MSM	0.5	NA	No	2015	NA	No	0	penA.5.002	A	12547
ERS3797035	ERR3577506	0.5	0.008	0.008	0.03	MSM	0.25	NA	No	2015	NA	No	1	penA.2.001	A	6855
ERS3797034	ERR3577507	0.5	0.004	0.004	0.03	MSM	0.25	NA	NA	2015	NA	No	1	penA.9.001	A	21
ERS3797891	ERR3577344	0.25	0.008	0.008	8	MSM	>4	NA	No	2015	NA	Yes	1	penA.2.002	A	9918
ERS3797893	ERR3577345	0.25	0.03	0.015	0.125	MSM	0.5	NA	Yes	2015	NA	No	1	penA.9.001	A	8517
ERS3797037	ERR3577508	0.125	0.015	0.008	0.03	MSM	0.25	NA	NA	2015	NA	Yes	0	penA.14.001	B	8919
ERS3797036	ERR3577509	1	0.015	0.008	0.03	MSM	0.25	NA	Yes	2015	NA	No	0	penA.2.001	A	2992
ERS3796993	ERR3577466	0.5	0.06	0.03	>=16	Women	0.5	NA	NA	2015	NA	Yes	0	penA.34.001	A	1407
ERS3797038	ERR3577510	0.5	0.015	0.008	0.03	MSM	1	NA	No	2015	NA	No	0	penA.2.001	A	5441
ERS3796994	ERR3577467	0.06	0.03	0.008	4	Women	>4	NA	NA	2015	NA	Yes	0	penA.2.002	A	-
ERS3797039	ERR3577511	0.25	0.015	0.008	8	MSM	>4	NA	No	2015	NA	No	1	penA.19.001	A	-
ERS3797041	ERR3577512	0.5	0.015	0.004	0.03	MSM	4	NA	Yes	2015	NA	No	1	penA.14.001	B	26
ERS3797042	ERR3577513	1	0.06	0.015	0.03	MSM	0.5	NA	Yes	2015	NA	No	1	penA.34.001	A	4244
ERS3797894	ERR3577346	0.25	0.015	0.008	8	MSM	0.25	NA	NA	2015	NA	No	1	penA.2.001	A	5441
ERS3797040	ERR3577514	0.5	0.015	0.004	0.03	MSM	0.125	NA	NA	2015	NA	No	0	penA.2.002	B	-
ERS3797043	ERR3577515	0.5	0.06	0.015	>=16	MSM	0.5	NA	Yes	2015	NA	No	0	penA.34.001	A	1407
ERS3797044	ERR3577516	1	0.015	0.008	0.03	MSM	0.25	NA	NA	2015	NA	Yes	0	penA.2.001	A	2992
ERS3797045	ERR3577517	0.5	0.06	0.03	>=16	MSM	1	NA	No	2015	NA	No	0	penA.34.001	A	1407
ERS3797048	ERR3577518	0.5	0.03	0.008	8	MSM	0.5	NA	Yes	2015	NA	No	1	penA.2.002	A	10421
ERS3797046	ERR3577519	1	0.015	0.008	0.03	MSM	0.25	NA	NA	2015	NA	No	1	penA.2.001	A	2992
ERS3797616	ERR3579012	0.125	0.015	0.008	0.03	MSM	2	No	Yes	2015	1	No	0	penA.2.001	A	4990
ERS3797618	ERR3579013	0.5	0.06	0.015	0.03	MSM	0.5	No	No	2015	2+	No	0	penA.34.001	A	4244
ERS3797619	ERR3579014	0.25	0.03	0.008	0.03	MSM	0.125	No	Yes	2015	2+	No	0	penA.2.001	A	7353
ERS3797922	ERR3577371	0.5	0.015	0.008	0.03	Heterosexual men	0.5	No	Yes	2015	2+	No	0	penA.9.001	A	5445
ERS3797624	ERR3579015	0.25	0.008	0.004	4	MSM	0.125	No	No	2015	2+	No	0	penA.2.002	A	5624
ERS3797620	ERR3579016	0.25	0.03	0.015	0.03	MSM	1	Yes	Yes	2015	1	No	1	penA.9.001	A	-
ERS3797621	ERR3579017	0.5	0.03	0.008	0.03	MSM	0.5	Yes	Yes	2015	1	No	0	penA.2.001	A	2992
ERS3797622	ERR3579018	0.25	0.03	0.015	0.03	MSM	1	No	NA	2015	1	No	0	penA.12.001	A	10039
ERS3797623	ERR3579019	0.06	0.015	0.008	0.03	MSM	0.25	No	No	2015	2+	No	1	penA.43.002	A	12075
ERS3797625	ERR3579020	0.25	0.002	0.008	4	MSM	>4	Yes	No	2015	2+	No	0	penA.2.002	A	5624
ERS3797626	ERR3579021	0.125	0.004	0.015	0.03	MSM	0.5	No	NA	2015	1	Yes	0	penA.2.001	A	5441
ERS3797627	ERR3579022	0.25	0.015	0.008	4	MSM	>4	No	No	2015	2+	Yes	0	penA.2.002	A	5624
ERS3797926	ERR3577376	0.25	0.004	0.015	>=16	MSM	0.5	Yes	Yes	2015	0	Yes	0	penA.5.002	A	12075
ERS3797927	ERR3577377	0.25	0.002	0.008	>=16	Heterosexual men	0.5	Yes	Yes	2015	0	Yes	0	penA.19.001	A	-
ERS3797628	ERR3579023	0.06	0.015	0.008	4	Women	4	No	Yes	2015	2+	No	0	penA.19.001	A	-
ERS3797629	ERR3579024	0.25	0.002	0.008	4	MSM	0.25	Yes	No	2015	1	No	0	penA.2.002	A	5624
ERS3797928	ERR3577378	0.25	0.002	0.008	0.25	MSM	0.25	No	Yes	2015	1	Yes	0	penA.9.001	A	21
ERS1806581	ERR3577944	0.25	0.008	0.004	0.03	MSM	>4	Yes	Yes	2015	1	No	0	penA.2.001	A	5793
ERS1806572	ERR3577935	0.125	0.06	0.015	4	MSM	0.25	No	No	2015	1	No	0	penA.13.001	A	14700
ERS3797631	ERR3579025	0.25	0.06	0.015	1	MSM	>4	No	Yes	2015	2+	No	0	penA.43.002	A	12075
ERS3797630	ERR3579026	0.5	0.06	0.03	0.03	MSM	0.5	No	No	2015	2+	Yes	1	penA.34.001	A	4244
ERS3797632	ERR3579027	0.125	0.015	0.008	0.03	Heterosexual men	0.25	No	Yes	2015	1	No	0	penA.2.001	A	995
ERS3797635	ERR3579028	0.125	0.015	0.008	0.03	MSM	0.25	No	Yes	2015	2+	No	0	penA.2.001	A	5441
ERS3797634	ERR3579029	0.25	0.015	0.008	4	MSM	>4	No	No	2015	2+	No	0	penA.2.002	A	5624
ERS1806582	ERR3577945	0.25	0.06	0.015	0.03	MSM	0.5	No	Yes	2015	2+	No	0	penA.9.001	A	8517
ERS3797812	ERR3579108	0.25	0.008	0.004	0.03	MSM	2	No	Yes	2015	2+	No	0	penA.2.001	A	5793
ERS3797814	ERR3579109	0.25	0.008	0.004	0.03	MSM	4	No	Yes	2015	2+	No	0	penA.14.001	B	26
ERS3797816	ERR3579110	0.25	0.015	0.015	8	MSM	0.5	No	Yes	2015	1	Yes	0	penA.5.002	A	12547
ERS3797817	ERR3579111	0.25	0.03	0.015	8	MSM	0.5	NA	No	2015	NA	No	0	penA.5.002	A	12547
ERS3797818	ERR3579112	0.25	0.008	0.008	0.03	Heterosexual men	0.5	NA	Yes	2015	NA	No	0	penA.14.001	A	-
ERS3797819	ERR3579113	0.25	0.015	0.008	0.03	MSM	0.125	No	Yes	2015	2+	Yes	0	penA.14.001	B	10419
ERS3797821	ERR3579114	0.25	0.03	0.015	8	MSM	0.5	No	Yes	2015	1	No	0	penA.5.002	A	12547
ERS3797820	ERR3579115	0.25	0.015	0.015	2	MSM	2	No	Yes	2015	2+	No	0	penA.2.001	A	5793
ERS3797823	ERR3579116	0.25	0.015	0.008	8	MSM	0.5	No	Yes	2015	2+	No	0	penA.2.002	A	11421
ERS3797822	ERR3579117	0.125	0.015	0.008	0.03	MSM	0.25	No	Yes	2015	2+	Yes	1	penA.22.001	B	292
ERS3797824	ERR3579118	0.25	0.03	0.015	8	MSM	0.5	NA	Yes	2015	NA	Yes	0	penA.5.002	A	12547
ERS3797825	ERR3579119	0.25	0.015	0.008	0.03	Women	0.125	Yes	Yes	2015	0	No	0	penA.2.001	A	-
ERS3797828	ERR3579120	0.25	0.015	0.004	0.03	Heterosexual men	0.06	No	Yes	2015	2+	No	0	penA.2.001	A	5441
ERS3797827	ERR3579121	0.06	0.03	0.008	0.03	Women	0.125	No	Yes	2015	2+	No	0	penA.1.001	B	51
ERS3797826	ERR3579122	0.5	0.03	0.015	8	MSM	0.5	NA	NA	2015	NA	No	0	penA.5.002	A	12547
ERS3797829	ERR3579123	0.5	0.015	0.008	0.03	Heterosexual men	0.25	No	Yes	2015	2+	No	0	penA.14.002	B	7638
ERS3797830	ERR3579124	0.5	0.015	0.008	0.03	MSM	0.125	No	Yes	2015	2+	No	0	penA.9.001	A	7595
ERS3797832	ERR3579125	0.25	0.008	0.002	0.03	Heterosexual men	0.125	No	Yes	2015	1	Yes	0	penA.45.001	B	384
ERS3797831	ERR3579126	0.125	0.008	0.004	0.03	MSM	0.25	No	No	2015	2+	No	0	penA.2.001	A	5441
ERS3797834	ERR3579127	0.25	0.008	0.004	0.03	MSM	4	No	Yes	2015	2+	Yes	1	penA.14.001	B	26
ERS3797833	ERR3579128	0.25	0.008	0.002	0.03	MSM	>4	No	Yes	2015	2+	No	1	penA.14.001	B	26
ERS3797835	ERR3579129	0.25	0.015	0.015	8	MSM	1	No	Yes	2015	2+	No	0	penA.5.002	A	12547
ERS3797837	ERR3579130	0.125	0.015	0.004	0.03	Heterosexual men	>4	No	Yes	2015	2+	No	0	penA.2.001	A	5793
ERS3797838	ERR3579131	0.5	0.03	0.015	8	MSM	1	No	NA	2015	2+	No	0	penA.5.002	A	12547
ERS3797839	ERR3579132	0.5	0.015	0.008	0.03	Women	0.5	NA	Yes	2015	NA	No	0	penA.9.001	A	-
ERS3797842	ERR3579133	0.125	0.015	0.008	0.03	Women	0.125	No	Yes	2015	1	No	0	penA.1.001	B	51
ERS3797840	ERR3579134	0.25	0.06	0.03	8	MSM	1	NA	Yes	2015	NA	Yes	0	penA.5.002	A	12547
ERS3797853	ERR3579146	0.25	0.03	0.03	8	Heterosexual men	0.5	No	Yes	2015	2+	Yes	0	penA.44.001	A	2400
ERS3797854	ERR3579147	0.06	0.002	0.004	0.03	Women	0.125	No	NA	2015	2+	No	0	penA.22.001	B	2
ERS1806574	ERR3577936	0.125	0.004	0.008	0.03	Women	0.125	NA	No	2015	NA	No	0	penA.1.001	B	51
ERS3797774	ERR3579148	0.25	0.03	0.03	8	MSM	1	No	Yes	2015	2+	No	0	penA.13.001	A	8883
ERS3797856	ERR3579149	0.25	0.002	0.004	0.03	Women	2	NA	Yes	2015	NA	No	0	penA.2.001	A	5793
ERS3797855	ERR3577308	0.25	0.002	0.008	4	MSM	>4	No	Yes	2015	2+	No	0	penA.2.002	A	5624
ERS3797857	ERR3577309	0.25	0.03	0.03	8	Heterosexual men	0.5	No	Yes	2015	2+	No	0	penA.13.001	A	8883
ERS3797858	ERR3577310	0.25	0.002	0.008	8	MSM	0.5	No	Yes	2015	2+	No	0	penA.2.002	A	10421
ERS3797859	ERR3577311	0.125	0.002	0.008	0.03	Heterosexual men	0.125	No	Yes	2015	2+	No	0	penA.2.002	B	4186
ERS3797860	ERR3577312	0.06	0.002	0.004	0.03	Women	0.125	No	No	2015	2+	No	0	penA.22.001	B	2
ERS3797861	ERR3577313	0.25	0.002	0.002	0.03	Heterosexual men	4	No	Yes	2015	2+	No	0	penA.14.001	B	26
ERS3797864	ERR3577314	0.25	0.002	0.004	0.03	Heterosexual men	>4	No	Yes	2015	2+	No	0	penA.14.001	B	26
ERS3797862	ERR3577315	0.5	0.002	0.008	0.03	MSM	0.25	No	No	2015	2+	No	0	penA.22.001	B	292
ERS3797863	ERR3577316	0.25	0.002	0.004	0.03	MSM	2	Yes	Yes	2015	1	No	0	penA.14.001	B	26
ERS3797865	ERR3577317	0.06	0.008	0.008	0.03	Women	0.125	No	Yes	2015	1	No	0	penA.1.001	B	51
ERS3797866	ERR3577318	0.25	0.008	0.015	8	MSM	0.25	No	Yes	2015	2+	No	0	penA.2.002	A	-
ERS3797867	ERR3577319	0.25	0.002	0.004	0.03	MSM	2	No	NA	2015	2+	No	0	penA.14.001	B	26
ERS3797868	ERR3577320	0.25	0.015	0.015	0.03	Women	4	NA	No	2015	NA	No	0	penA.22.001	B	508
ERS3797871	ERR3577321	0.25	0.002	0.008	8	Heterosexual men	>4	No	Yes	2015	2+	No	0	penA.2.002	A	-
ERS3797869	ERR3577322	0.25	0.002	0.004	0.03	Heterosexual men	>4	No	Yes	2015	1	Yes	0	penA.14.001	B	26
ERS3797870	ERR3577323	0.125	0.002	0.002	0.03	Heterosexual men	0.06	No	Yes	2015	2+	No	0	penA.15.001	B	-
ERS3797148	ERR3577549	0.25	0.008	0.008	0.03	Women	>4	No	Yes	2015	1	No	0	penA.2.001	A	12154
ERS3797250	ERR3577645	0.5	0.008	0.008	0.03	MSM	0.5	No	NA	2015	1	No	0	penA.9.001	A	21
ERS3797093	ERR3578799	0.25	0.015	0.008	0.03	Heterosexual men	0.25	No	Yes	2015	1	No	0	penA.22.001	B	11576
ERS3797147	ERR3577550	0.125	0.008	0.004	0.03	Women	0.125	No	Yes	2015	1	No	0	penA.1.001	B	51
ERS3797096	ERR3578800	0.125	0.015	0.008	0.03	Heterosexual men	0.125	No	No	2015	2+	No	0	penA.1.003	B	51
ERS3797249	ERR3577646	0.25	0.008	0.004	4	MSM	>4	No	Yes	2015	1	No	0	penA.2.002	A	5624
ERS3797149	ERR3577551	0.125	0.008	0.004	0.03	Women	0.125	No	NA	2015	1	No	0	penA.22.001	B	-
ERS3797150	ERR3577552	0.5	0.015	0.004	1	Women	1	No	Yes	2015	1	No	0	penA.1.001	B	51
ERS3797251	ERR3577647	0.25	0.015	0.008	0.03	MSM	0.25	No	No	2015	1	No	0	penA.2.001	A	995
ERS3797253	ERR3577648	0.125	0.015	0.008	0.03	MSM	0.25	No	NA	2015	0	No	0	penA.2.001	A	995
ERS3797097	ERR3578801	0.06	0.015	0.004	0.03	Heterosexual men	0.125	No	No	2015	2+	No	0	penA.1.001	B	51
ERS3797098	ERR3578802	0.06	0.03	0.008	0.03	Heterosexual men	0.06	No	Yes	2015	1	No	0	penA.1.001	B	51
ERS3797099	ERR3578803	1	0.015	0.008	0.03	Heterosexual men	0.25	No	No	2015	1	No	0	penA.2.001	A	-
ERS3797100	ERR3578804	0.25	0.004	0.004	0.03	Heterosexual men	0.25	No	Yes	2015	1	No	0	penA.1.003	B	51
ERS3797101	ERR3578805	0.125	0.015	0.004	0.03	Heterosexual men	0.06	No	Yes	2015	1	No	0	penA.1.001	B	51
ERS3797102	ERR3578806	0.125	0.008	0.004	0.03	Heterosexual men	0.06	No	Yes	2015	2+	No	0	penA.1.001	B	51
ERS3797103	ERR3578807	0.25	0.008	0.004	0.03	Heterosexual men	0.25	No	NA	2015	2+	No	0	penA.2.002	B	4186
ERS3797252	ERR3577649	0.5	0.008	0.004	4	MSM	>4	No	NA	2015	1	No	0	penA.2.002	A	5624
ERS3797254	ERR3577650	0.5	0.008	0.015	2	MSM	0.5	No	No	2015	1	No	0	penA.2.001	A	-
ERS3797073	ERR3577553	0.5	0.008	0.008	0.03	Women	0.25	No	No	2015	1	No	0	penA.2.002	B	4186
ERS3797104	ERR3578808	0.25	0.015	0.008	2	Heterosexual men	4	No	No	2015	2+	No	0	penA.19.001	A	1582
ERS3797074	ERR3577554	0.125	0.03	0.008	0.03	Women	0.125	No	No	2015	2+	No	0	penA.1.001	B	51
ERS3797072	ERR3577555	0.25	0.015	0.004	0.03	Women	0.06	No	No	2015	2+	No	0	penA.1.001	B	51
ERS3797105	ERR3578809	0.25	0.015	0.008	0.03	Heterosexual men	0.125	No	Yes	2015	2+	No	0	penA.1.001	B	51
ERS3797107	ERR3578810	0.06	0.008	0.004	0.03	Heterosexual men	0.125	No	No	2015	0	No	0	penA.1.001	B	51
ERS3797106	ERR3578811	0.25	0.008	0.004	0.03	Heterosexual men	0.5	No	Yes	2015	2+	No	0	penA.1.003	B	51
ERS3797075	ERR3577556	0.06	0.008	0.004	0.03	Women	0.06	No	No	2015	2+	No	0	penA.1.001	B	51
ERS3797256	ERR3577651	0.25	0.015	0.008	8	MSM	>4	No	NA	2015	1	No	0	penA.19.001	A	1582
ERS3797255	ERR3577652	0.5	0.015	0.008	0.03	MSM	0.25	No	Yes	2015	2+	No	0	penA.2.001	A	-
ERS3797257	ERR3577653	0.25	0.015	0.008	4	MSM	>4	No	NA	2015	2+	No	0	penA.19.001	A	1582
ERS3797108	ERR3578812	0.25	0.015	0.008	0.03	Heterosexual men	0.125	No	No	2015	1	No	0	penA.1.001	B	51
ERS3797259	ERR3577654	0.125	0.008	0.004	0.03	MSM	0.125	No	No	2015	1	No	0	penA.2.001	A	11674
ERS3797076	ERR3577557	0.125	0.03	0.015	0.25	Women	0.5	No	No	2015	2+	No	0	penA.1.001	B	51
ERS3797077	ERR3577558	0.06	0.03	0.008	0.03	Women	0.06	No	NA	2015	1	No	0	penA.1.001	B	51
ERS3797078	ERR3577559	0.125	0.015	0.004	0.03	Women	0.125	No	No	2015	1	No	0	penA.1.001	B	51
ERS3797081	ERR3577560	0.125	0.008	0.002	0.03	Women	0.06	No	No	2015	1	No	0	penA.1.001	B	51
ERS3797079	ERR3577561	0.125	0.015	0.008	0.03	Women	0.5	No	Yes	2015	1	No	0	penA.19.001	A	-
ERS3797261	ERR3577655	0.125	0.03	0.008	0.03	MSM	0.25	No	No	2015	1	No	0	penA.2.001	A	995
ERS3797260	ERR3577656	0.25	0.008	0.004	0.03	MSM	>4	No	Yes	2015	2+	No	0	penA.2.001	A	5793
ERS3797080	ERR3577562	1	0.06	0.03	>=16	Women	1	Yes	No	2015	0	No	0	penA.34.001	A	9153
ERS3797262	ERR3577657	0.25	0.015	0.008	0.06	MSM	0.5	No	NA	2015	1	No	1	penA.2.001	A	4990
ERS3797109	ERR3578813	0.25	0.03	0.015	4	Heterosexual men	>4	No	No	2015	1	No	0	penA.19.001	A	1582
ERS3797263	ERR3577658	0.5	0.015	0.008	4	MSM	>4	No	NA	2015	2+	No	1	penA.2.002	A	5624
ERS3797267	ERR3577659	0.125	0.015	0.008	0.06	MSM	0.5	No	No	2015	2+	No	0	penA.22.001	B	292
ERS3797265	ERR3577660	0.5	0.008	0.004	0.03	MSM	4	No	Yes	2015	1	No	1	penA.2.001	A	5793
ERS3797082	ERR3578786	0.125	0.008	0.004	0.03	Women	0.25	No	No	2015	0	No	0	penA.22.001	B	-
ERS3797264	ERR3577661	0.25	0.008	0.004	0.03	MSM	4	No	No	2015	1	No	1	penA.2.001	A	-
ERS3797266	ERR3577662	0.5	0.008	0.004	0.03	MSM	2	No	NA	2015	2+	No	1	penA.14.001	B	-
ERS3797083	ERR3578787	0.03	0.015	0.004	0.03	Women	0.06	No	No	2015	1	No	0	penA.1.001	B	-
ERS3797268	ERR3577663	0.125	0.008	0.008	0.06	MSM	0.25	No	NA	2015	2+	No	0	penA.2.001	A	11674
ERS3797269	ERR3577664	0.25	0.008	0.004	2	MSM	>4	No	No	2015	2+	No	0	penA.2.002	A	5624
ERS3797895	ERR3577347	0.03	0.008	0.002	0.03	Women	0.06	No	NA	2015	1	No	0	penA.0.001	B	6837
ERS3797110	ERR3578814	1	0.015	0.008	0.03	Heterosexual men	0.5	No	Yes	2015	0	No	0	penA.2.001	A	2992
ERS3797270	ERR3577665	0.25	0.015	0.004	0.03	MSM	>4	No	No	2015	1	NA	1	penA.14.001	B	-
ERS3797111	ERR3578815	0.125	0.015	0.008	0.03	Heterosexual men	0.25	No	Yes	2015	1	No	0	penA.9.001	A	13122
ERS3797112	ERR3578816	0.03	0.008	0.002	0.03	Heterosexual men	0.06	No	Yes	2015	2+	No	0	penA.14.001	B	-
ERS3797084	ERR3578788	0.25	0.008	0.004	0.03	Women	0.125	No	NA	2015	0	No	0	penA.22.001	B	-
ERS3797113	ERR3578817	0.25	0.015	0.008	4	Heterosexual men	2	No	No	2015	1	No	0	penA.19.001	A	1582
ERS3797273	ERR3577667	0.25	0.008	0.004	0.03	MSM	0.125	NA	No	2015	NA	Yes	1	penA.2.001	A	11674
ERS3797047	ERR3577520	1	0.015	0.004	0.03	MSM	0.25	NA	NA	2015	NA	No	1	penA.2.001	A	2992
ERS3797049	ERR3577521	0.5	0.06	0.015	1	MSM	2	NA	Yes	2015	NA	No	0	penA.43.002	A	12075
ERS3797050	ERR3577522	0.125	0.03	0.015	1	MSM	0.25	NA	NA	2015	NA	Yes	1	penA.2.001	A	5441
ERS3797051	ERR3577523	0.03	0.015	0.008	0.03	MSM	0.25	NA	Yes	2015	NA	No	0	penA.14.001	A	-
ERS3797052	ERR3577524	0.25	0.03	0.008	0.125	MSM	4	NA	No	2015	NA	No	0	penA.14.001	B	26
ERS3797054	ERR3577525	0.25	0.06	0.015	1	MSM	2	NA	No	2015	NA	No	1	penA.43.002	A	12075
ERS3797055	ERR3577527	0.25	0.015	0.008	4	MSM	>4	NA	Yes	2015	NA	No	0	penA.2.002	A	5624
ERS3797056	ERR3577528	0.25	0.015	0.008	8	MSM	>4	NA	Yes	2015	NA	No	0	penA.14.001	A	14535
ERS3797057	ERR3577529	0.06	0.015	0.004	0.125	MSM	0.25	NA	Yes	2015	NA	No	0	penA.2.001	A	5441
ERS3797058	ERR3577530	0.25	0.015	0.008	8	MSM	0.25	NA	NA	2015	NA	No	0	penA.2.002	A	10421
ERS3797000	ERR3577471	0.25	0.015	0.008	4	Heterosexual men	0.25	NA	Yes	2015	NA	No	0	penA.22.001	B	292
ERS3797059	ERR3577531	0.5	0.03	0.015	8	MSM	0.5	NA	No	2015	NA	No	0	penA.5.002	A	12547
ERS3797061	ERR3577532	0.25	0.06	0.015	2	MSM	0.5	NA	NA	2015	NA	No	0	penA.9.001	A	8517
ERS3797060	ERR3577533	0.25	0.015	0.008	0.125	MSM	0.25	NA	No	2015	NA	No	0	penA.2.001	A	5441
ERS3797062	ERR3577534	0.03	0.03	0.008	4	MSM	>4	NA	Yes	2015	NA	No	0	penA.9.001	A	6078
ERS3797272	ERR3577668	0.125	0.015	0.008	0.03	MSM	0.25	NA	No	2015	NA	No	0	penA.2.001	A	5441
ERS3796998	ERR3577472	0.25	0.015	0.008	0.03	Heterosexual men	0.5	NA	Yes	2015	NA	No	0	penA.14.002	B	8433
ERS3797274	ERR3577669	0.25	0.015	0.008	4	MSM	>4	NA	No	2015	NA	No	1	penA.2.002	A	5624
ERS3796995	ERR3577468	0.25	0.015	0.008	4	Women	0.25	NA	Yes	2015	NA	No	0	penA.14.002	B	8433
ERS3797276	ERR3577670	1	0.06	0.015	0.03	MSM	0.25	NA	No	2015	NA	No	0	penA.34.001	A	4244
ERS3797275	ERR3577671	0.5	0.015	0.008	4	MSM	0.5	NA	No	2015	NA	No	0	penA.9.001	A	8370
ERS3797277	ERR3577672	0.5	0.03	0.008	0.03	MSM	0.5	NA	Yes	2015	NA	No	0	penA.9.001	A	8370
ERS3797351	ERR3577708	0.25	0.015	0.008	0.03	MSM	0.25	NA	Yes	2015	NA	No	1	penA.2.001	A	5441
ERS3797352	ERR3577709	0.5	0.015	0.008	0.03	MSM	0.5	NA	Yes	2015	NA	Yes	1	penA.9.001	A	21
ERS3797353	ERR3577710	0.5	0.03	0.015	8	MSM	0.5	NA	No	2015	NA	Yes	1	penA.5.002	A	12547
ERS3796997	ERR3577469	0.06	0.03	0.004	0.03	Women	0.125	NA	NA	2015	NA	No	0	penA.1.001	B	8014
ERS3797354	ERR3577711	0.5	0.03	0.008	0.03	MSM	0.5	NA	No	2015	NA	No	0	penA.9.001	A	8370
ERS3797356	ERR3577712	0.5	0.015	0.008	0.03	MSM	0.125	NA	Yes	2015	NA	Yes	0	penA.2.001	A	2992
ERS3797355	ERR3577713	1	0.03	0.008	0.06	MSM	0.125	NA	No	2015	NA	Yes	0	penA.2.001	A	-
ERS3797358	ERR3577714	0.125	0.008	0.004	0.03	MSM	0.125	NA	Yes	2015	NA	No	0	penA.2.001	A	5441
ERS3797359	ERR3577715	0.25	0.015	0.008	0.03	MSM	0.5	NA	Yes	2015	NA	No	0	penA.14.001	A	-
ERS3797361	ERR3577716	0.5	0.06	0.015	0.03	MSM	0.5	NA	No	2015	NA	No	1	penA.34.001	A	4244
ERS3797360	ERR3577717	0.25	0.015	0.008	0.03	MSM	0.5	NA	Yes	2015	NA	No	0	penA.14.002	B	8433
ERS3797363	ERR3577718	0.25	0.015	0.008	8	MSM	>4	NA	Yes	2015	NA	No	1	penA.2.002	A	11421
ERS3797362	ERR3577719	0.25	0.06	0.03	4	MSM	0.25	NA	Yes	2015	NA	No	0	penA.13.001	A	14700
ERS3797364	ERR3577720	0.5	0.06	0.015	8	MSM	0.5	NA	Yes	2015	NA	No	1	penA.5.002	A	12547
ERS3797365	ERR3577721	0.5	0.03	0.008	0.03	MSM	0.5	NA	No	2015	NA	No	0	penA.9.001	A	8370
ERS3797366	ERR3577722	0.25	0.015	0.015	2	MSM	0.5	NA	Yes	2015	NA	No	1	penA.2.001	A	-
ERS3796999	ERR3577473	0.125	0.015	0.008	8	Heterosexual men	>4	NA	Yes	2015	NA	No	0	penA.2.002	A	-
ERS3797367	ERR3577723	0.25	0.06	0.015	0.03	MSM	0.5	NA	Yes	2015	NA	No	0	penA.9.001	A	1779
ERS3797370	ERR3577724	0.25	0.015	0.015	0.03	MSM	0.5	NA	No	2015	NA	No	0	penA.9.001	A	1779
ERS3797368	ERR3577725	0.125	0.015	0.008	4	MSM	>4	NA	Yes	2015	NA	No	0	penA.2.002	A	11371
ERS3797369	ERR3577726	0.5	0.015	0.008	0.03	MSM	0.5	NA	No	2015	NA	No	0	penA.9.001	A	8370
ERS3797371	ERR3577727	0.25	0.015	0.008	0.03	MSM	0.5	NA	Yes	2015	NA	Yes	1	penA.14.001	B	645
ERS3797372	ERR3577728	0.5	0.015	0.008	4	MSM	>4	NA	Yes	2015	NA	Yes	1	penA.2.002	A	758
ERS3797373	ERR3577729	0.25	0.015	0.008	0.03	MSM	0.25	NA	No	2015	NA	Yes	1	penA.14.001	A	13487
ERS3797374	ERR3577730	1	0.03	0.008	0.03	MSM	0.25	NA	Yes	2015	NA	No	0	penA.2.001	A	2992
ERS3797375	ERR3577731	0.5	0.06	0.03	>=16	MSM	0.25	NA	Yes	2015	NA	No	0	penA.44.001	A	6360
ERS3797377	ERR3577732	0.25	0.008	0.015	>=16	MSM	0.25	NA	No	2015	NA	Yes	0	penA.2.001	A	5793
ERS3797376	ERR3577733	0.06	0.03	0.008	0.03	MSM	0.25	NA	NA	2015	NA	No	0	penA.2.001	A	5441
ERS3797378	ERR3577734	0.25	0.03	0.008	0.03	MSM	0.25	NA	NA	2015	NA	No	0	penA.2.001	A	5441
ERS3797053	ERR3577526	0.125	0.03	0.008	0.03	MSM	0.25	NA	No	2015	NA	No	0	penA.2.001	A	5441
ERS3797379	ERR3577735	0.25	0.03	0.008	0.03	MSM	0.25	NA	No	2015	NA	No	0	penA.14.002	B	8433
ERS3797304	ERR3577736	0.25	0.015	0.004	0.03	MSM	1	NA	Yes	2015	NA	Yes	1	penA.2.001	A	5793
ERS3797305	ERR3577737	0.25	0.015	0.008	0.03	MSM	0.5	NA	No	2015	NA	No	1	penA.14.001	A	13487
ERS3797306	ERR3577738	0.5	0.06	0.03	0.03	MSM	0.5	NA	Yes	2015	NA	No	0	penA.34.001	A	9897
ERS3797308	ERR3577739	0.25	0.015	0.008	4	MSM	>4	NA	Yes	2015	NA	No	0	penA.2.002	A	5624
ERS3797307	ERR3577740	0.25	0.015	0.008	0.03	MSM	0.25	NA	No	2015	NA	No	1	penA.2.001	A	5441
ERS3797309	ERR3577741	1	0.015	0.008	0.03	MSM	0.25	NA	Yes	2015	NA	No	0	penA.2.001	A	6855
ERS3797310	ERR3577742	0.5	0.06	0.015	0.03	MSM	0.5	NA	Yes	2015	NA	Yes	1	penA.9.001	A	8517
ERS3797636	ERR3579030	0.25	0.015	0.008	0.06	MSM	0.125	No	Yes	2015	1	No	0	penA.2.001	A	5441
ERS3797637	ERR3579031	0.5	0.015	0.008	0.03	Women	0.125	Yes	Yes	2015	1	No	0	penA.45.001	B	384
ERS3797638	ERR3579032	0.125	0.015	0.008	0.03	MSM	2	No	Yes	2015	1	No	1	penA.2.001	A	4990
ERS1806583	ERR3577946	0.25	0.06	0.03	1	MSM	4	No	Yes	2015	1	Yes	0	penA.43.002	A	12075
ERS3797639	ERR3579033	0.25	0.015	0.015	1	MSM	0.25	No	Yes	2015	1	Yes	0	penA.14.001	B	13476
ERS3797872	ERR3577324	0.06	0.015	0.008	8	Heterosexual men	>4	Yes	Yes	2015	1	Yes	0	penA.5.002	A	1691
ERS3797873	ERR3577325	0.25	0.008	0.004	0.03	MSM	0.125	No	NA	2015	2+	No	0	penA.2.001	A	5793
ERS3797875	ERR3577326	0.5	0.015	0.015	0.03	Heterosexual men	0.5	No	Yes	2015	2+	No	0	penA.9.001	A	21
ERS3797874	ERR3577327	0.5	0.015	0.015	0.03	Women	1	No	Yes	2015	2+	No	0	penA.9.001	A	21
ERS3797878	ERR3577328	0.06	0.015	0.008	8	Women	>4	Yes	NA	2015	1	No	0	penA.5.002	A	1691
ERS3797876	ERR3577329	0.03	0.015	0.004	4	Women	>4	No	NA	2015	2+	No	0	penA.2.002	A	5446
ERS3797877	ERR3577330	0.25	0.06	0.03	8	Heterosexual men	0.5	No	Yes	2015	1	No	0	penA.34.001	A	14517
ERS3797879	ERR3577331	1	0.06	0.03	8	MSM	0.5	No	Yes	2015	2+	No	0	penA.34.001	A	11690
ERS3797880	ERR3577332	0.25	0.008	0.004	0.03	Heterosexual men	>4	No	Yes	2015	2+	No	0	penA.2.001	A	5793
ERS3797841	ERR3579135	0.125	0.015	0.008	0.03	Heterosexual men	0.25	No	Yes	2015	2+	Yes	0	penA.2.001	A	995
ERS3797843	ERR3579136	0.03	0.015	0.008	4	Women	>4	No	Yes	2015	1	No	0	penA.2.002	A	5446
ERS3797844	ERR3579137	1	0.015	0.008	0.03	Heterosexual men	0.5	No	No	2015	1	Yes	0	penA.2.001	A	-
ERS3797845	ERR3579138	0.06	0.06	0.015	8	MSM	0.25	No	NA	2015	2+	No	0	penA.44.001	A	10947
ERS3797846	ERR3579139	0.125	0.015	0.008	0.03	Heterosexual men	0.25	No	Yes	2015	1	No	0	penA.22.001	B	292
ERS3797850	ERR3579140	0.125	0.03	0.015	4	Heterosexual men	0.25	No	Yes	2015	2+	No	0	penA.34.001	A	11690
ERS3797848	ERR3579141	1	0.015	0.008	0.03	MSM	0.25	No	Yes	2015	2+	No	0	penA.2.001	A	2992
ERS3797847	ERR3579142	1	0.015	0.008	0.03	Heterosexual men	0.5	No	Yes	2015	1	No	0	penA.9.001	A	-
ERS3797849	ERR3579143	0.25	0.03	0.015	8	Heterosexual men	0.125	No	Yes	2015	2+	Yes	0	penA.44.001	A	5793
ERS3797851	ERR3579144	0.25	0.015	0.008	4	Heterosexual men	0.25	No	Yes	2015	1	No	0	penA.9.001	A	-
ERS3797852	ERR3579145	1	0.125	0.03	>=16	Women	2	No	No	2015	1	No	0	penA.34.001	A	9153
ERS1806401	ERR3578057	0.125	0.015	0.008	NA	MSM	0.25	NA	NA	2016	NA	Yes	1	penA.14.001	B	11461
ERS1806402	ERR3578058	0.06	0.008	0.004	NA	MSM	0.125	NA	NA	2016	NA	No	0	penA.2.002	B	4186
ERS1806403	ERR3578059	0.125	0.015	0.008	NA	MSM	0.25	NA	No	2016	NA	Yes	0	penA.9.001	A	21
ERS1806404	ERR3578060	0.25	0.015	0.008	NA	MSM	0.5	NA	Yes	2016	NA	No	1	penA.9.001	A	2493
ERS1806405	ERR3578061	0.25	0.06	0.015	NA	MSM	0.25	NA	NA	2016	NA	No	0	penA.13.001	A	292
ERS1806406	ERR3578062	NA	NA	NA	NA	MSM	NA	NA	No	2016	NA	No	0	penA.45.001	B	5016
ERS1806407	ERR3578063	0.125	0.008	0.004	NA	MSM	>4	NA	No	2016	NA	Yes	0	penA.52.001	A	-
ERS1806408	ERR3578064	0.5	0.06	0.015	NA	MSM	0.5	NA	Yes	2016	NA	Yes	1	penA.5.002	A	12547
ERS1806409	ERR3578065	1	0.015	0.015	NA	MSM	0.5	NA	Yes	2016	NA	Yes	1	penA.2.001	A	8241
ERS1806410	ERR3578066	1	0.015	0.015	NA	MSM	0.5	NA	Yes	2016	NA	No	0	penA.2.001	A	8241
ERS1806411	ERR3578067	NA	NA	NA	NA	Heterosexual men	NA	NA	Yes	2016	NA	No	0	penA.19.001	A	568
ERS1806412	ERR3578068	0.5	0.03	0.015	NA	MSM	0.25	NA	Yes	2016	NA	No	1	penA.2.001	A	-
ERS1806413	ERR3578069	0.25	0.015	0.008	NA	Heterosexual men	0.06	NA	Yes	2016	NA	No	0	penA.22.001	B	576
ERS1806414	ERR3578070	0.125	0.015	0.008	NA	MSM	0.25	NA	Yes	2016	NA	Yes	1	penA.14.001	B	11461
ERS1806415	ERR3578071	0.125	0.008	0.004	NA	MSM	0.125	NA	No	2016	NA	Yes	1	penA.2.001	A	13858
ERS1806416	ERR3578072	0.06	0.015	0.008	NA	Heterosexual men	0.25	NA	Yes	2016	NA	No	0	penA.22.001	B	-
ERS1806417	ERR3578073	0.125	0.015	0.008	NA	MSM	0.25	NA	No	2016	NA	Yes	0	penA.2.002	A	13893
ERS1806418	ERR3578074	0.03	0.008	0.004	NA	MSM	0.125	NA	Yes	2016	NA	No	1	penA.2.001	A	5441
ERS1806419	ERR3578075	0.125	0.008	0.008	NA	MSM	4	NA	Yes	2016	NA	No	0	penA.2.001	A	5793
ERS1806420	ERR3578076	0.25	0.015	0.008	NA	MSM	0.5	NA	Yes	2016	NA	No	0	penA.2.001	A	5441
ERS1806421	ERR3578077	0.125	0.008	0.004	NA	MSM	0.06	NA	NA	2016	NA	Yes	0	penA.2.002	B	9909
ERS1806422	ERR3578078	0.25	0.008	0.008	NA	MSM	0.25	NA	Yes	2016	NA	Yes	1	penA.9.001	A	21
ERS1806423	ERR3578079	0.5	0.03	0.008	NA	MSM	0.25	NA	No	2016	NA	No	1	penA.2.001	A	7353
ERS1806424	ERR3578080	2	0.03	0.015	NA	MSM	0.5	NA	No	2016	NA	Yes	0	penA.2.001	A	12302
ERS1806425	ERR3578226	0.25	0.015	0.008	NA	MSM	>4	NA	No	2016	NA	Yes	1	penA.2.001	A	5624
ERS1806426	ERR3578081	0.125	0.06	0.03	NA	MSM	0.5	NA	NA	2016	NA	Yes	0	penA.13.001	A	14886
ERS1806427	ERR3578082	0.125	0.06	0.008	NA	MSM	0.5	NA	No	2016	NA	Yes	0	penA.14.001	B	-
ERS1806428	ERR3578083	NA	NA	NA	NA	MSM	NA	NA	Yes	2016	NA	Yes	1	penA.2.002	A	5624
ERS1806429	ERR3578227	0.25	0.06	0.03	NA	MSM	0.5	NA	No	2016	NA	Yes	1	penA.13.001	A	14700
ERS1806430	ERR3578084	NA	NA	NA	NA	MSM	NA	NA	No	2016	NA	No	0	penA.2.001	A	5441
ERS1806432	ERR3578085	0.25	0.015	0.008	NA	MSM	0.25	NA	NA	2016	NA	No	0	penA.14.001	B	11461
ERS1806288	ERR3577948	0.06	0.015	0.004	NA	NA	0.125	No	Yes	2016	2+	No	0	penA.2.001	A	13894
ERS1806291	ERR3577949	0.03	0.015	0.004	NA	MSM	0.25	No	Yes	2016	1	No	0	penA.2.001	A	-
ERS1806289	ERR3577950	0.125	0.015	0.008	NA	MSM	0.125	NA	NA	2016	NA	No	0	penA.14.001	B	11461
ERS1806290	ERR3577951	0.25	0.008	0.015	NA	Women	0.5	No	No	2016	2+	No	0	penA.9.001	A	21
ERS1806293	ERR3577953	0.06	0.008	0.008	NA	MSM	0.125	Yes	No	2016	1	No	0	penA.14.001	B	11461
ERS1806295	ERR3577955	0.125	0.008	0.004	NA	Heterosexual men	>4	Yes	Yes	2016	1	No	0	penA.2.002	A	-
ERS1806296	ERR3577956	0.25	0.03	0.015	NA	MSM	0.5	No	Yes	2016	1	Yes	1	penA.5.002	A	12547
ERS1806297	ERR3577957	0.5	0.03	0.015	NA	MSM	1	No	Yes	2016	2+	No	0	penA.5.002	A	12547
ERS1806522	ERR3578172	0.5	0.015	0.008	NA	MSM	0.5	No	Yes	2016	2+	No	0	penA.2.001	A	8241
ERS1806299	ERR3577959	0.25	0.008	0.004	NA	MSM	2	Yes	No	2016	2+	No	1	penA.2.001	A	5793
ERS1806300	ERR3577960	0.5	0.125	0.03	NA	Heterosexual men	1	Yes	Yes	2016	1	No	0	penA.34.001	A	15289
ERS1806523	ERR3578173	0.125	0.015	0.008	NA	MSM	0.5	No	NA	2016	2+	No	1	penA.5.002	A	12547
ERS1806301	ERR3577961	0.25	0.06	0.03	NA	MSM	0.5	No	No	2016	2+	No	0	penA.44.001	A	2400
ERS1806302	ERR3577962	0.06	0.125	0.015	NA	Heterosexual men	0.125	Yes	Yes	2016	0	No	0	penA.10.001	A	-
ERS1806303	ERR3577963	0.25	0.015	0.008	NA	MSM	0.5	No	No	2016	2+	No	0	penA.9.001	A	5
ERS1806304	ERR3577964	0.125	0.004	0.002	NA	MSM	0.125	Yes	Yes	2016	0	No	0	penA.9.001	A	21
ERS1806305	ERR3577965	0.125	0.015	0.004	NA	Heterosexual men	0.25	No	Yes	2016	2+	No	0	penA.22.001	B	292
ERS1806307	ERR3577966	0.25	0.015	0.004	NA	MSM	0.125	No	Yes	2016	2+	No	0	penA.9.001	A	21
ERS1806306	ERR3577967	0.125	0.008	0.004	NA	Women	0.125	Yes	Yes	2016	0	No	0	penA.2.002	B	4186
ERS1806308	ERR3577968	4	0.03	0.015	NA	MSM	0.5	Yes	No	2016	2+	No	0	penA.2.001	A	12302
ERS1806309	ERR3577969	1	0.125	0.03	NA	Women	1	No	No	2016	1	No	0	penA.34.001	A	-
ERS1806524	ERR3578174	0.125	0.008	0.004	NA	MSM	1	No	No	2016	2+	No	0	penA.2.001	A	5793
ERS1806311	ERR3577970	0.25	0.015	0.004	NA	MSM	0.125	No	Yes	2016	2+	No	0	penA.2.002	A	-
ERS1806310	ERR3577971	0.125	0.015	0.008	NA	MSM	0.25	No	No	2016	2+	No	0	penA.2.002	B	4186
ERS1806312	ERR3577972	0.125	0.008	0.004	NA	Heterosexual men	0.125	Yes	Yes	2016	1	No	0	penA.14.001	B	-
ERS1806313	ERR3577973	0.125	0.06	0.015	NA	Heterosexual men	0.25	Yes	Yes	2016	0	No	0	penA.44.001	A	10149
ERS1806529	ERR3578175	NA	NA	NA	NA	Heterosexual men	NA	No	Yes	2016	1	No	0	penA.1.001	B	51
ERS1806528	ERR3578176	0.125	0.03	0.008	NA	Heterosexual men	0.25	No	Yes	2016	1	No	0	penA.19.001	A	2
ERS1806454	ERR3578106	0.125	0.015	0.008	NA	Women	0.125	No	No	2016	1	No	0	penA.22.001	B	292
ERS1806455	ERR3578107	0.125	0.008	0.004	NA	Heterosexual men	0.06	No	Yes	2016	2+	No	0	penA.2.001	A	5793
ERS1806456	ERR3578108	0.125	0.015	0.008	NA	Heterosexual men	0.25	No	Yes	2016	2+	No	0	penA.2.001	A	-
ERS1806457	ERR3578109	4	0.015	0.004	NA	Heterosexual men	0.125	No	Yes	2016	2+	Yes	0	penA.2.002	B	9909
ERS1806458	ERR3578110	0.25	0.015	0.008	NA	Heterosexual men	0.06	No	No	2016	1	No	0	penA.2.002	A	-
ERS1806459	ERR3578111	0.125	0.015	0.004	NA	MSM	4	No	Yes	2016	1	No	0	penA.14.001	B	15198
ERS1806461	ERR3578112	0.25	0.015	0.008	NA	MSM	>4	No	Yes	2016	2+	No	1	penA.2.002	A	5624
ERS1806460	ERR3578113	0.5	0.015	0.008	NA	Heterosexual men	0.25	No	NA	2016	1	No	0	penA.2.001	A	-
ERS1806462	ERR3578230	0.5	0.015	0.008	NA	MSM	0.25	No	Yes	2016	2+	No	0	penA.2.001	A	-
ERS1806463	ERR3578114	0.5	0.015	0.008	NA	MSM	0.25	No	No	2016	1	No	0	penA.2.001	A	-
ERS1806464	ERR3578115	0.125	0.03	0.008	NA	Women	0.25	No	NA	2016	2+	No	0	penA.22.001	B	292
ERS1806530	ERR3578177	0.125	0.06	0.06	NA	Heterosexual men	0.125	No	Yes	2016	2+	No	0	penA.21.001	A	5785
ERS1806465	ERR3578231	0.25	0.03	0.004	NA	MSM	2	No	Yes	2016	1	No	0	penA.2.001	A	5793
ERS1806531	ERR3578178	0.5	0.015	0.002	NA	MSM	0.25	No	Yes	2016	1	Yes	0	penA.9.001	A	21
ERS1806532	ERR3578179	0.25	0.015	0.008	NA	MSM	0.25	No	Yes	2016	2+	No	0	penA.2.002	A	340
ERS1806467	ERR3578116	0.25	0.06	0.03	NA	MSM	0.5	No	Yes	2016	2+	No	1	penA.44.001	A	11800
ERS1806466	ERR3578117	0.5	0.015	0.008	NA	Women	0.5	No	No	2016	1	No	0	penA.9.001	A	21
ERS1806468	ERR3578118	0.125	0.015	0.008	NA	Women	0.25	No	No	2016	1	No	0	penA.22.001	B	292
ERS1806469	ERR3578119	0.125	0.015	0.008	NA	Heterosexual men	0.25	No	Yes	2016	2+	No	0	penA.22.001	B	292
ERS1806470	ERR3578120	0.5	0.25	0.06	NA	Heterosexual men	2	No	Yes	2016	2+	Yes	0	penA.10.001	A	2958
ERS1806471	ERR3578121	0.06	0.015	0.008	NA	MSM	0.25	No	Yes	2016	2+	Yes	0	penA.2.001	A	13489
ERS1806472	ERR3578122	0.06	0.015	0.008	NA	Women	>4	No	Yes	2016	1	No	0	penA.14.001	B	8058
ERS1806431	ERR3578086	0.125	0.015	0.008	NA	MSM	0.125	NA	No	2016	NA	Yes	1	penA.14.001	B	11461
ERS1806433	ERR3578087	0.125	0.015	0.008	NA	MSM	0.25	NA	NA	2016	NA	Yes	0	penA.14.001	B	-
ERS1806434	ERR3578088	0.25	0.06	0.03	NA	MSM	1	No	Yes	2016	2+	Yes	0	penA.44.001	A	2400
ERS1806435	ERR3578089	0.125	0.008	0.004	NA	MSM	2	NA	NA	2016	NA	No	0	penA.2.001	A	5793
ERS1806436	ERR3578090	0.125	0.015	0.008	NA	Women	2	No	Yes	2016	1	No	0	penA.14.001	B	-
ERS1806437	ERR3578091	0.25	0.03	0.008	NA	MSM	0.25	NA	No	2016	NA	No	0	penA.2.002	A	4995
ERS1806438	ERR3578092	0.125	0.015	0.008	NA	MSM	>4	NA	No	2016	NA	No	0	penA.2.001	A	5793
ERS1806439	ERR3578093	0.125	0.015	0.008	NA	MSM	0.5	NA	Yes	2016	NA	No	0	penA.14.001	B	11461
ERS1806440	ERR3578094	1	0.03	0.015	NA	MSM	0.5	NA	No	2016	NA	No	1	penA.2.001	A	8241
ERS1806441	ERR3578228	0.125	0.015	0.008	NA	MSM	0.25	No	Yes	2016	1	Yes	1	penA.2.001	A	-
ERS1806442	ERR3578095	0.06	0.015	0.008	NA	MSM	0.25	NA	NA	2016	NA	No	1	penA.2.001	A	5441
ERS1806443	ERR3578096	0.125	0.015	0.008	NA	Heterosexual men	>4	NA	Yes	2016	NA	No	0	penA.14.001	B	10806
ERS1806444	ERR3578097	0.125	0.03	0.008	NA	MSM	0.25	NA	NA	2016	NA	No	0	penA.14.001	B	11461
ERS1806445	ERR3578098	0.06	0.015	0.008	NA	MSM	0.25	NA	No	2016	NA	Yes	1	penA.9.001	A	14386
ERS1806446	ERR3578229	0.25	0.015	0.008	NA	MSM	>4	NA	No	2016	NA	No	1	penA.2.002	A	9918
ERS1806447	ERR3578099	0.25	0.06	0.03	NA	MSM	0.5	NA	NA	2016	NA	No	1	penA.44.001	A	2400
ERS1806449	ERR3578101	0.125	0.015	0.008	NA	MSM	0.25	No	NA	2016	2+	No	0	penA.9.001	A	5
ERS1806450	ERR3578102	0.25	0.015	0.004	NA	MSM	0.25	No	NA	2016	2+	No	1	penA.2.001	A	5441
ERS1806451	ERR3578103	0.25	0.06	0.03	NA	MSM	0.5	NA	Yes	2016	NA	No	0	penA.44.001	A	2400
ERS1806452	ERR3578104	0.25	0.03	0.015	NA	MSM	0.5	NA	Yes	2016	NA	Yes	1	penA.9.001	A	10818
ERS1806453	ERR3578105	0.25	0.015	0.008	NA	MSM	0.25	NA	Yes	2016	NA	No	1	penA.2.001	A	-
ERS1806533	ERR3578180	0.06	0.015	0.008	NA	MSM	0.25	No	No	2016	2+	Yes	0	penA.2.001	A	-
ERS1806473	ERR3578123	0.125	0.008	0.002	NA	Women	0.125	No	No	2016	2+	Yes	0	penA.22.001	B	25
ERS1806346	ERR3578007	0.125	0.06	0.015	NA	MSM	1	No	Yes	2016	2+	No	0	penA.14.001	B	11461
ERS1806348	ERR3578008	0.125	0.03	0.008	NA	Heterosexual men	0.125	No	Yes	2016	2+	No	0	penA.1.001	B	881
ERS1806349	ERR3578009	0.25	0.015	0.008	NA	MSM	0.125	No	Yes	2016	2+	No	0	penA.2.002	A	13893
ERS1806474	ERR3578124	0.03	0.008	0.004	NA	Heterosexual men	0.06	Yes	No	2016	2+	Yes	0	penA.22.001	B	2
ERS1806350	ERR3578010	0.125	0.015	0.008	NA	Heterosexual men	0.125	No	No	2016	2+	Yes	0	penA.1.001	B	25
ERS1806351	ERR3578011	0.125	0.015	0.004	NA	Women	0.125	No	Yes	2016	1	No	0	penA.22.001	B	2
ERS1806353	ERR3578012	0.03	0.004	0.002	NA	Heterosexual men	0.06	No	Yes	2016	2+	No	0	penA.0.001	B	545
ERS1806352	ERR3578013	0.125	0.008	0.004	NA	Heterosexual men	0.125	NA	NA	2016	NA	No	0	penA.22.001	B	2
ERS1806354	ERR3578014	0.06	0.03	0.008	NA	Women	0.125	No	NA	2016	1	Yes	0	penA.1.001	B	51
ERS1806355	ERR3578015	0.03	0.03	0.008	NA	Women	0.06	No	Yes	2016	2+	No	0	penA.1.001	B	51
ERS1806475	ERR3578125	0.125	0.015	0.008	NA	MSM	0.25	No	Yes	2016	1	Yes	0	penA.2.001	A	5441
ERS1806476	ERR3578126	0.03	0.008	0.004	NA	Women	0.06	No	Yes	2016	1	No	0	penA.22.001	B	2
ERS1806356	ERR3578016	0.06	0.015	0.004	NA	Heterosexual men	0.06	No	Yes	2016	1	No	0	penA.1.001	B	51
ERS1806359	ERR3578017	0.03	0.03	0.008	NA	Heterosexual men	0.5	No	No	2016	1	No	0	penA.1.001	B	51
ERS1806357	ERR3578018	0.25	0.06	0.03	NA	MSM	0.25	No	Yes	2016	1	No	0	penA.44.001	A	-
ERS1806358	ERR3578019	0.25	0.06	0.03	NA	Heterosexual men	0.5	No	Yes	2016	1	No	0	penA.44.001	A	13976
ERS1806362	ERR3578020	0.125	0.015	0.004	NA	Heterosexual men	0.125	No	No	2016	2+	No	0	penA.22.001	B	2
ERS1806477	ERR3578127	0.25	0.06	0.03	NA	Heterosexual men	0.25	Yes	NA	2016	1	No	0	penA.18.001	A	5785
ERS1806360	ERR3578021	0.5	0.03	0.008	NA	Heterosexual men	0.25	No	Yes	2016	2+	No	0	penA.9.001	A	21
ERS1806361	ERR3578022	0.06	0.015	0.002	NA	Women	0.125	No	No	2016	1	No	0	penA.1.001	B	51
ERS1806363	ERR3578023	8	0.03	0.008	NA	Heterosexual men	0.5	No	Yes	2016	2+	No	0	penA.39.001	A	3748
ERS1806364	ERR3578024	0.06	0.015	0.008	NA	MSM	0.25	NA	NA	2016	NA	No	0	penA.2.002	A	-
ERS1806365	ERR3578025	0.125	0.015	0.004	NA	Heterosexual men	0.25	No	Yes	2016	1	No	0	penA.22.001	B	2
ERS1806366	ERR3578026	0.06	0.015	0.004	NA	Heterosexual men	4	Yes	Yes	2016	2+	No	0	penA.2.002	A	-
ERS1806367	ERR3578027	0.25	0.015	0.06	NA	MSM	0.5	No	No	2016	2+	No	0	penA.9.001	A	2493
ERS1806535	ERR3578181	0.25	0.03	0.015	NA	Women	0.25	NA	NA	2016	NA	Yes	0	penA.1.001	B	51
ERS1806368	ERR3578028	0.06	0.015	0.008	NA	Women	0.125	No	No	2016	1	Yes	0	penA.1.001	B	51
ERS1806369	ERR3578029	0.06	0.015	0.008	NA	Women	0.25	No	No	2016	1	No	0	penA.1.001	B	51
ERS1806370	ERR3578030	0.25	0.015	0.004	NA	MSM	0.25	No	Yes	2016	2+	Yes	1	penA.14.001	A	8465
ERS1806480	ERR3578130	0.25	0.015	0.015	NA	MSM	0.5	No	Yes	2016	2+	Yes	0	penA.9.001	A	2493
ERS1806371	ERR3578031	0.06	0.015	0.004	NA	Heterosexual men	0.125	No	Yes	2016	1	No	0	penA.1.001	B	51
ERS1806481	ERR3578131	NA	NA	NA	NA	Heterosexual men	NA	No	Yes	2016	1	No	0	penA.1.001	B	51
ERS1806482	ERR3578132	1	0.015	0.015	NA	Heterosexual men	1	No	Yes	2016	1	No	0	penA.9.001	A	7289
ERS1806483	ERR3578133	0.06	0.03	0.008	NA	Women	0.125	No	Yes	2016	1	Yes	0	penA.1.001	B	51
ERS1806484	ERR3578134	0.06	0.015	0.008	NA	Women	>4	Yes	No	2016	0	No	0	penA.14.001	B	6238
ERS1806372	ERR3578032	0.25	0.008	0.004	NA	Heterosexual men	4	No	No	2016	1	No	0	penA.14.001	B	-
ERS1806373	ERR3578033	0.5	0.015	0.004	NA	MSM	0.25	Yes	No	2016	0	Yes	0	penA.9.001	A	7289
ERS1806485	ERR3578135	0.25	0.008	0.004	NA	MSM	0.25	No	Yes	2016	2+	No	0	penA.2.001	A	5793
ERS1806546	ERR3578197	0.03	0.015	0.004	NA	Women	0.06	No	No	2016	1	No	0	penA.1.001	B	51
ERS1806487	ERR3578137	0.25	0.008	0.004	NA	MSM	0.125	Yes	Yes	2016	1	No	0	penA.2.001	A	2992
ERS1806374	ERR3578034	0.25	0.03	0.008	NA	MSM	0.25	No	Yes	2016	2+	Yes	0	penA.2.001	A	995
ERS1806375	ERR3578035	0.5	0.015	0.004	NA	MSM	0.25	No	Yes	2016	1	No	0	penA.9.001	A	7289
ERS1806488	ERR3578138	0.03	0.015	0.004	NA	Heterosexual men	0.25	No	No	2016	1	No	0	penA.1.001	B	51
ERS1806376	ERR3578036	0.125	0.015	0.008	NA	MSM	0.125	No	Yes	2016	1	Yes	0	penA.14.001	B	13476
ERS1806489	ERR3578139	4	0.015	0.004	NA	Women	0.125	NA	Yes	2016	NA	No	0	penA.45.001	B	384
ERS1806490	ERR3578140	0.06	0.015	0.008	NA	Women	0.06	No	No	2016	1	Yes	0	penA.1.001	B	881
ERS1806377	ERR3578037	0.25	0.015	0.004	NA	Heterosexual men	0.125	No	Yes	2016	2+	Yes	0	penA.9.001	A	21
ERS1806378	ERR3578038	1	0.015	0.008	NA	MSM	0.25	No	Yes	2016	2+	Yes	0	penA.2.001	A	2992
ERS1806379	ERR3578039	0.25	0.03	0.03	NA	MSM	0.25	No	No	2016	2+	No	1	penA.43.002	A	15589
ERS1806380	ERR3578040	0.125	0.03	0.008	NA	Heterosexual men	0.125	No	Yes	2016	2+	No	0	penA.1.001	B	51
ERS1806381	ERR3578041	1	0.015	0.008	NA	MSM	0.25	Yes	Yes	2016	1	Yes	0	penA.2.001	A	2992
ERS1806382	ERR3578222	0.125	0.015	0.004	NA	Heterosexual men	0.25	No	Yes	2016	2+	No	0	penA.22.001	B	2
ERS1806491	ERR3578141	0.125	0.015	0.004	NA	Women	0.06	No	Yes	2016	1	No	0	penA.1.001	B	51
ERS1806492	ERR3578142	0.06	0.015	0.004	NA	Heterosexual men	0.125	No	Yes	2016	1	No	0	penA.1.001	B	25
ERS1806383	ERR3578223	0.125	0.015	0.008	NA	MSM	0.125	No	Yes	2016	2+	No	0	penA.14.001	B	11461
ERS1806534	ERR3578182	NA	NA	NA	NA	Heterosexual men	NA	No	No	2016	2+	No	0	penA.22.001	B	2
ERS1806384	ERR3578224	0.125	0.015	0.004	NA	Heterosexual men	0.125	No	Yes	2016	1	Yes	0	penA.1.001	B	25
ERS1806385	ERR3578042	0.125	0.015	0.03	NA	Heterosexual men	>4	No	Yes	2016	2+	No	0	penA.18.001	A	5785
ERS1806386	ERR3578043	0.25	0.06	0.03	NA	Heterosexual men	0.25	No	Yes	2016	2+	No	0	penA.18.001	A	5785
ERS1806493	ERR3578143	0.25	0.03	0.03	NA	Heterosexual men	0.25	No	Yes	2016	1	No	0	penA.18.001	A	5785
ERS1806387	ERR3578044	0.125	0.03	0.008	NA	Heterosexual men	0.06	No	Yes	2016	2+	No	0	penA.1.001	B	14112
ERS1806494	ERR3578144	0.125	0.03	0.008	NA	Women	0.125	No	No	2016	1	No	0	penA.1.001	B	273
ERS1806495	ERR3578145	0.125	0.015	0.004	NA	Heterosexual men	0.125	No	Yes	2016	1	No	0	penA.22.001	B	-
ERS1806388	ERR3578045	0.5	0.015	0.008	NA	Heterosexual men	0.25	No	No	2016	2+	No	0	penA.9.001	A	21
ERS1806496	ERR3578146	0.125	0.015	0.004	NA	Heterosexual men	0.125	No	Yes	2016	1	No	0	penA.22.001	B	2
ERS1806389	ERR3578046	0.25	0.015	0.008	NA	MSM	0.25	No	Yes	2016	2+	No	0	penA.2.001	A	5441
ERS1806390	ERR3578047	0.25	0.015	0.008	NA	MSM	0.25	No	Yes	2016	2+	No	0	penA.2.001	A	13489
ERS1806497	ERR3578147	0.25	0.06	0.03	NA	Women	0.25	NA	Yes	2016	NA	No	0	penA.18.001	A	5785
ERS1806536	ERR3578183	NA	NA	NA	NA	Heterosexual men	NA	No	Yes	2016	1	No	0	penA.1.001	B	51
ERS1806498	ERR3578148	0.25	0.06	0.03	NA	Women	0.25	No	Yes	2016	1	No	0	penA.44.001	A	9184
ERS1806391	ERR3578048	0.125	0.015	0.004	NA	Heterosexual men	0.125	No	Yes	2016	2+	No	0	penA.22.001	B	-
ERS1806499	ERR3578149	0.125	0.015	0.004	NA	Women	0.25	NA	No	2016	NA	No	0	penA.22.001	B	292
ERS1806392	ERR3578049	0.125	0.015	0.008	NA	Heterosexual men	>4	Yes	Yes	2016	2+	No	0	penA.19.001	A	9983
ERS1806501	ERR3578150	0.125	0.015	0.008	NA	MSM	0.06	No	Yes	2016	2+	Yes	0	penA.14.001	B	11461
ERS1806393	ERR3578225	0.125	0.015	0.004	NA	Heterosexual men	0.25	No	Yes	2016	2+	No	0	penA.1.001	A	4530
ERS1806394	ERR3578050	0.25	0.015	0.008	NA	MSM	>4	NA	NA	2016	NA	Yes	0	penA.2.002	A	5624
ERS1806500	ERR3578151	0.125	0.015	0.008	NA	MSM	0.125	No	No	2016	2+	No	0	penA.14.001	B	11461
ERS1806395	ERR3578051	0.25	0.015	0.008	NA	MSM	2	No	Yes	2016	1	Yes	1	penA.2.002	A	5624
ERS1806396	ERR3578052	0.25	0.015	0.008	NA	MSM	0.25	No	Yes	2016	1	No	0	penA.2.002	A	5624
ERS1806502	ERR3578152	0.06	0.015	0.004	NA	Women	0.25	No	No	2016	1	No	0	penA.1.001	B	51
ERS1806397	ERR3578053	0.25	0.03	0.008	NA	Heterosexual men	1	No	Yes	2016	2+	No	0	penA.2.001	A	995
ERS1806399	ERR3578054	0.06	0.015	0.008	NA	Heterosexual men	>4	Yes	Yes	2016	0	No	0	penA.19.001	A	-
ERS1806398	ERR3578055	0.125	0.03	0.008	NA	Heterosexual men	0.125	No	Yes	2016	2+	No	0	penA.1.001	B	273
ERS1806400	ERR3578056	0.25	0.015	0.008	NA	MSM	0.25	No	Yes	2016	2+	No	0	penA.2.002	A	5624
ERS1806504	ERR3578153	0.125	0.015	0.008	NA	Heterosexual men	>4	No	Yes	2016	1	No	0	penA.2.001	A	2485
ERS1806503	ERR3578154	0.06	0.03	0.008	NA	Heterosexual men	0.125	No	Yes	2016	1	No	0	penA.1.001	B	-
ERS1806505	ERR3578155	0.5	0.125	0.015	NA	MSM	0.25	No	No	2016	1	No	0	penA.34.001	A	-
ERS1806538	ERR3578185	0.06	0.03	0.015	NA	Women	0.125	No	Yes	2016	1	No	0	penA.1.001	B	51
ERS1806548	ERR3578198	0.03	0.015	0.008	NA	Heterosexual men	0.125	No	Yes	2016	1	No	0	penA.13.001	A	2318
ERS1806506	ERR3578156	0.125	0.03	0.008	NA	Heterosexual men	0.125	No	No	2016	1	Yes	0	penA.1.001	B	51
ERS1806507	ERR3578157	0.25	0.125	0.03	NA	Women	1	No	Yes	2016	2+	No	0	penA.34.001	A	-
ERS1806508	ERR3578158	0.06	0.015	0.004	NA	Women	0.5	Yes	No	2016	1	No	0	penA.1.001	B	51
ERS1806509	ERR3578159	0.03	0.015	0.004	NA	Heterosexual men	0.06	No	Yes	2016	1	No	0	penA.1.001	B	51
ERS1806510	ERR3578160	0.06	0.008	0.004	NA	Heterosexual men	0.125	No	No	2016	2+	Yes	0	penA.1.001	B	6819
ERS1806511	ERR3578161	0.25	0.06	0.03	NA	MSM	0.5	No	Yes	2016	1	Yes	0	penA.13.001	A	10386
ERS1806512	ERR3578162	0.06	0.015	0.008	NA	Women	0.5	No	No	2016	1	Yes	0	penA.1.001	B	51
ERS1806539	ERR3578186	0.125	0.008	0.004	NA	Heterosexual men	0.125	No	Yes	2016	1	No	0	penA.22.001	B	2
ERS1806513	ERR3578163	0.125	0.015	0.008	NA	Women	>4	No	Yes	2016	1	No	0	penA.4.001	A	6750
ERS1806514	ERR3578164	0.25	0.015	0.008	NA	MSM	>4	No	Yes	2016	2+	No	1	penA.2.002	A	568
ERS1806515	ERR3578165	0.06	0.03	0.002	NA	Heterosexual men	1	No	Yes	2016	2+	No	0	penA.2.001	A	5793
ERS1806516	ERR3578166	0.06	0.03	0.008	NA	Women	0.06	No	Yes	2016	2+	Yes	1	penA.1.001	B	881
ERS1806517	ERR3578167	0.06	0.03	0.008	NA	Women	0.06	No	No	2016	1	No	0	penA.1.001	B	51
ERS1806518	ERR3578168	0.25	0.06	0.03	NA	MSM	0.25	No	Yes	2016	2+	No	0	penA.44.001	A	2400
ERS1806519	ERR3578169	0.125	0.015	0.008	NA	Heterosexual men	>4	No	Yes	2016	2+	No	0	penA.2.002	A	568
ERS1806520	ERR3578170	0.06	0.015	0.004	NA	Women	0.25	No	Yes	2016	1	Yes	0	penA.1.001	B	25
ERS1806540	ERR3578187	0.125	0.008	0.004	NA	Heterosexual men	1	No	Yes	2016	1	No	0	penA.19.001	A	-
ERS1806521	ERR3578171	0.125	0.015	0.004	NA	Heterosexual men	0.125	No	Yes	2016	2+	No	0	penA.1.001	B	-
ERS1806525	ERR3578188	0.5	0.015	0.015	NA	Heterosexual men	>4	No	Yes	2016	2+	No	0	penA.1.001	B	25
ERS1806526	ERR3578189	0.5	0.03	0.008	NA	MSM	0.25	No	Yes	2016	2+	Yes	1	penA.9.001	A	13122
ERS1806527	ERR3578190	0.5	0.03	0.008	NA	MSM	0.5	No	Yes	2016	2+	No	0	penA.9.001	A	21
ERS1806314	ERR3577974	0.03	0.015	0.004	NA	Heterosexual men	>4	Yes	Yes	2016	0	No	0	penA.2.002	A	-
ERS1806541	ERR3578191	0.06	0.03	0.015	NA	Women	0.125	No	Yes	2016	1	No	0	penA.14.002	B	7638
ERS1806315	ERR3577975	0.06	0.03	0.008	NA	MSM	0.25	No	No	2016	2+	No	0	penA.2.001	A	-
ERS1806316	ERR3577976	0.06	0.03	0.004	NA	Women	0.06	NA	NA	2016	NA	No	0	penA.1.001	B	51
ERS1806317	ERR3577977	0.06	0.03	0.008	NA	Women	0.125	No	No	2016	1	No	0	penA.1.001	B	239
ERS1806319	ERR3577978	0.125	0.008	0.004	NA	MSM	0.125	No	Yes	2016	2+	Yes	0	penA.2.001	A	5793
ERS1806318	ERR3577979	0.03	0.03	0.008	NA	Women	0.125	No	Yes	2016	2+	No	0	penA.1.001	B	51
ERS1806320	ERR3577980	0.125	0.015	0.008	NA	MSM	0.25	No	Yes	2016	2+	No	0	penA.9.001	A	-
ERS1806542	ERR3578192	0.125	0.015	0.008	NA	MSM	0.125	No	Yes	2016	2+	Yes	0	penA.14.002	B	7638
ERS1806321	ERR3577981	0.25	0.015	0.008	NA	Women	0.125	No	Yes	2016	1	No	0	penA.2.002	A	13893
ERS1806322	ERR3577982	0.25	0.015	0.008	NA	Heterosexual men	0.125	No	Yes	2016	2+	No	0	penA.2.002	A	13893
ERS1806323	ERR3577983	0.125	0.008	0.004	NA	MSM	>4	No	Yes	2016	2+	Yes	0	penA.2.001	A	5793
ERS1806324	ERR3577984	0.5	0.03	0.008	NA	MSM	0.25	Yes	Yes	2016	1	No	0	penA.2.001	A	-
ERS1806325	ERR3577985	0.125	0.015	0.015	NA	MSM	0.25	No	NA	2016	1	No	0	penA.14.001	B	11461
ERS1806326	ERR3577986	0.125	0.015	0.004	NA	Heterosexual men	0.125	Yes	Yes	2016	1	No	0	penA.2.002	A	13893
ERS1806327	ERR3577987	0.125	0.015	0.008	NA	MSM	0.125	No	Yes	2016	1	Yes	0	penA.2.002	A	13893
ERS1806328	ERR3577988	0.125	0.03	0.008	NA	MSM	0.125	No	Yes	2016	1	Yes	0	penA.14.001	B	11461
ERS1806329	ERR3577989	0.5	0.125	0.06	NA	Heterosexual men	1	Yes	Yes	2016	0	No	0	penA.34.001	A	13863
ERS1806330	ERR3577990	0.125	0.25	0.03	NA	Women	0.25	Yes	Yes	2016	0	No	0	penA.10.001	A	-
ERS1806331	ERR3577991	0.125	0.06	0.002	NA	Heterosexual men	0.25	No	Yes	2016	2+	No	0	penA.34.001	A	8953
ERS1806332	ERR3577992	0.5	0.125	0.03	NA	Women	1	No	No	2016	1	No	0	penA.34.001	A	8953
ERS1806338	ERR3577999	0.125	0.03	0.008	NA	MSM	0.25	Yes	Yes	2016	1	No	0	penA.14.001	B	11461
ERS1806341	ERR3578000	0.06	0.03	0.008	NA	Heterosexual men	0.125	Yes	Yes	2016	0	No	0	penA.1.001	B	881
ERS1806339	ERR3578001	0.5	0.25	0.03	NA	MSM	1	No	Yes	2016	2+	No	0	penA.34.001	A	3158
ERS1806543	ERR3578193	NA	NA	NA	NA	Women	NA	No	Yes	2016	1	No	0	penA.0.001	B	6837
ERS1806342	ERR3578002	0.125	0.008	0.004	NA	Heterosexual men	0.125	No	Yes	2016	1	No	0	penA.9.001	A	21
ERS1806344	ERR3578003	0.125	0.015	0.008	NA	MSM	0.125	No	Yes	2016	2+	No	0	penA.14.001	B	11461
ERS1806343	ERR3578004	0.03	0.015	0.008	NA	Women	0.06	No	Yes	2016	1	No	0	penA.1.001	B	51
ERS1806345	ERR3578005	0.25	0.06	0.03	NA	MSM	0.25	No	Yes	2016	2+	No	0	penA.13.001	A	14032
ERS1806347	ERR3578006	0.125	0.015	0.008	NA	MSM	0.25	No	Yes	2016	2+	No	0	penA.2.001	A	621
ERS1806334	ERR3577994	0.125	0.015	0.004	NA	MSM	0.25	No	No	2016	1	No	0	penA.2.001	A	-
ERS1806335	ERR3577995	1	0.015	0.008	NA	MSM	0.25	No	No	2016	2+	No	0	penA.2.001	A	-
ERS1806336	ERR3577996	0.125	0.008	0.004	NA	Women	0.125	No	No	2016	2+	No	0	penA.22.001	B	-
ERS1806340	ERR3577998	0.06	0.015	0.008	NA	Heterosexual men	0.25	No	No	2016	1	No	0	penA.2.002	A	4580
ERS1806544	ERR3578194	0.125	0.06	0.03	NA	MSM	0.5	No	NA	2016	2+	Yes	0	penA.14.001	B	11461
ERS1806545	ERR3578195	0.125	0.03	0.015	NA	MSM	0.5	No	Yes	2016	2+	Yes	1	penA.9.001	A	8517
ERS1806547	ERR3578196	0.125	0.06	0.015	NA	MSM	0.5	No	No	2016	2+	No	0	penA.13.001	A	14051
